# Supplementary material for: Modular assembly of an artificially concise biocatalytic cascade for the manufacture of phenethylisoquinoline alkaloids
Source: Nat Commun. 2024 Jan 2;15:30. doi: 10.1038/s41467-023-44420-7 (PMC10761944; doi:10.1038/s41467-023-44420-7)
Supplement: Supplementary file 4 — Source Data [file 41467_2023_44420_MOESM4_ESM.xlsx]

## Sheet: Fig. 2a
Time (min)	1 standard (Au)	1a standard (Au)	(S)-1b standard (Au)	TpCAR (Au)	TpCAR+TfNCS (Au)	TpCAR+CjNCS (Au)
0.01667	1.6e-05	1e-06	-1.4e-05	-6e-06	-7e-06	1.3e-05
0.03333	5.2e-05	4e-06	-2.2e-05	-1.6e-05	-2.4e-05	2.8e-05
0.05	9.5e-05	-2e-06	-3.9e-05	-3.4e-05	-3.8e-05	4.6e-05
0.06667	0.000139	-6e-06	-1.7e-05	-5.7e-05	-3.5e-05	3.6e-05
0.08333	0.000153	-5e-06	2e-06	-6.9e-05	-2.2e-05	3.8e-05
0.1	0.000154	4e-06	3.4e-05	-4.8e-05	-1e-05	3.6e-05
0.11667	0.00011	-5e-06	7e-06	-1e-05	-6e-06	5.4e-05
0.13333	6e-05	-4.7e-05	-4.5e-05	1.1e-05	-2.1e-05	4.4e-05
0.15	3.4e-05	-7e-05	-0.000123	-1.5e-05	-4.2e-05	3.5e-05
0.16667	5.6e-05	-8e-05	-0.000139	-5.2e-05	-8.5e-05	1.9e-05
0.18333	0.000117	-4.9e-05	-0.000116	-6e-05	-9.2e-05	2.5e-05
0.2	0.000163	-5.9e-05	-3.5e-05	-3.9e-05	-0.000102	2.6e-05
0.21667	0.000186	-6.1e-05	3.4e-05	-1.1e-05	-8.2e-05	1.6e-05
0.23333	0.000183	-9.2e-05	7.6e-05	-2.4e-05	-7.9e-05	-2.4e-05
0.25	0.000174	-9.4e-05	7.1e-05	-3.6e-05	-5.2e-05	-4.4e-05
0.26667	0.000187	-0.000117	2.6e-05	-4.3e-05	-3.4e-05	-4.5e-05
0.28333	0.000204	-0.000118	-1.4e-05	-2.8e-05	-1.1e-05	-1.4e-05
0.3	0.000212	-0.000112	-2.9e-05	-2.7e-05	-2e-05	1.8e-05
0.31667	0.000176	-6e-05	-1.3e-05	-2e-06	-1.1e-05	5.3e-05
0.33333	0.000145	-6e-06	1.9e-05	3.5e-05	-1.4e-05	6.4e-05
0.35	0.000127	2.9e-05	1.9e-05	7e-05	1.6e-05	5.7e-05
0.36667	0.000126	3.4e-05	1.9e-05	5.9e-05	1.3e-05	4.7e-05
0.38333	0.000117	3.6e-05	-1e-06	4.9e-05	2.6e-05	6.6e-05
0.4	0.000107	3.1e-05	2.1e-05	4.6e-05	7e-06	9.1e-05
0.41667	0.000147	1.7e-05	5.9e-05	5.4e-05	2e-06	9.8e-05
0.43333	0.000186	-4.6e-05	8.7e-05	5.6e-05	-3.3e-05	7.8e-05
0.45	0.000215	-8.7e-05	8.8e-05	5.6e-05	-4.5e-05	4.5e-05
0.46667	0.000171	-0.000123	3.6e-05	6.3e-05	-3.8e-05	6e-06
0.48333	0.000135	-7.5e-05	1.7e-05	4.4e-05	-7e-06	-2.5e-05
0.5	0.000123	-4e-05	-3.2e-05	9e-06	-9e-06	-5.1e-05
0.51667	0.000141	-6e-06	-2.7e-05	-2.8e-05	-2.9e-05	-3.9e-05
0.53333	0.00015	-1.9e-05	-5.1e-05	-6.3e-05	-6.3e-05	-1.1e-05
0.55	0.00012	-2.6e-05	-2.4e-05	-4.2e-05	-5.7e-05	2.8e-05
0.56667	0.000103	-3.4e-05	-3.4e-05	-3.4e-05	-5.1e-05	4.2e-05
0.58333	7.3e-05	-4.7e-05	-2e-05	1.2e-05	-2.4e-05	3.2e-05
0.6	6.5e-05	-5.8e-05	3e-06	-1.5e-05	-1e-05	2.2e-05
0.61667	5.1e-05	-0.000101	3.2e-05	-1.7e-05	0	1.5e-05
0.63333	6.6e-05	-0.000128	3.1e-05	-5.7e-05	-9e-06	1.9e-05
0.65	8.9e-05	-0.00015	-8e-06	-8.9e-05	-2.6e-05	1.8e-05
0.66667	9.3e-05	-9.6e-05	-3.3e-05	-0.000122	-1.8e-05	1.5e-05
0.68333	8.2e-05	-5.7e-05	-4.3e-05	-0.000131	-2.9e-05	2e-05
0.7	6.6e-05	-3.8e-05	-4.6e-05	-7.5e-05	-5.2e-05	2.3e-05
0.71667	7.3e-05	-5.9e-05	-5e-05	-4.6e-05	-0.000108	2.9e-05
0.73333	9.4e-05	-6.5e-05	-5.4e-05	-3.1e-05	-0.000102	9e-06
0.75	9.7e-05	-7.6e-05	-4.3e-05	-7.5e-05	-6.4e-05	1.7e-05
0.76667	7.5e-05	-7.4e-05	-1.8e-05	-0.000111	0	2e-05
0.78333	2e-05	-6.6e-05	8e-06	-0.000129	2.4e-05	3.7e-05
0.8	-6e-06	-4.4e-05	1.3e-05	-0.000116	4.6e-05	2.9e-05
0.81667	2e-05	-6.1e-05	-8e-06	-6.8e-05	5.4e-05	3.8e-05
0.83333	8.9e-05	-8.5e-05	-9e-06	-3.2e-05	7.4e-05	5.7e-05
0.85	0.000145	-0.000102	-4e-06	1.1e-05	5.6e-05	7.5e-05
0.86667	0.000141	-8.1e-05	-1.5e-05	3e-05	4e-05	7.9e-05
0.88333	0.000121	-6.3e-05	-7e-05	5.6e-05	5e-06	7.4e-05
0.9	9e-05	-4e-05	-0.000129	4.9e-05	2e-06	6.9e-05
0.91667	7.4e-05	-4.9e-05	-0.000157	3.8e-05	-1e-06	5.5e-05
0.93333	5.2e-05	-5.4e-05	-0.000163	-1.2e-05	-2e-06	4.4e-05
0.95	6.7e-05	-6.9e-05	-0.000126	-6.5e-05	1e-06	2.7e-05
0.96667	0.000115	-6e-05	-6.9e-05	-0.000126	0	2.3e-05
0.98333	0.000164	-7.4e-05	-4e-06	-0.000124	1e-06	6e-06
1	0.000172	-9.4e-05	1.6e-05	-9.9e-05	-2.9e-05	2.2e-05
1.01667	0.000127	-0.000101	-5e-06	-7e-05	-3.7e-05	4.3e-05
1.03333	7.5e-05	-8.8e-05	-4.1e-05	-7.3e-05	-2.8e-05	7.3e-05
1.05	2.7e-05	-5e-05	-3.3e-05	-6.3e-05	6e-06	6.5e-05
1.06667	3.2e-05	-1.4e-05	-3e-06	-3.6e-05	9e-06	3.7e-05
1.08333	5.9e-05	2.2e-05	4.6e-05	-1.5e-05	1.3e-05	3.3e-05
1.1	0.000109	1.1e-05	2.1e-05	7e-06	1.4e-05	4.5e-05
1.11667	0.000125	-2.8e-05	-2e-06	2.4e-05	4.7e-05	7.4e-05
1.13333	0.000141	-7e-05	-2.7e-05	5.5e-05	5.2e-05	4.7e-05
1.15	0.000139	-7.3e-05	-6e-06	4.4e-05	6.3e-05	2.5e-05
1.16667	0.000151	-9.4e-05	3e-06	1.6e-05	4.3e-05	1e-06
1.18333	0.000137	-9.1e-05	-1.4e-05	-4.2e-05	4.1e-05	3e-05
1.2	0.00011	-9.1e-05	-7e-06	-8.8e-05	2.4e-05	5.1e-05
1.21667	9.6e-05	-2.8e-05	-1.9e-05	-0.000122	1.5e-05	6e-05
1.23333	0.000122	1e-06	-1.9e-05	-0.00011	8e-06	4.8e-05
1.25	0.000175	2.3e-05	-3.7e-05	-6.7e-05	1.1e-05	3.4e-05
1.26667	0.000187	-1e-05	-4.1e-05	-1e-05	8e-06	3.6e-05
1.28333	0.000141	-4.9e-05	-4e-05	6e-06	-2e-06	3.9e-05
1.3	0.000101	-9.6e-05	-5.6e-05	-1.3e-05	-2.8e-05	4.2e-05
1.31667	0.000103	-0.000104	-4.9e-05	-4.4e-05	-4.1e-05	3.6e-05
1.33333	0.000125	-8.6e-05	-4.4e-05	-5.8e-05	-6.1e-05	2.8e-05
1.35	0.000127	-2.5e-05	-4e-05	-3e-05	-4.7e-05	3.8e-05
1.36667	8.8e-05	3.5e-05	-5.5e-05	-1.6e-05	-3.1e-05	5.2e-05
1.38333	9.1e-05	9.6e-05	-6.6e-05	3.4e-05	-4e-06	6.9e-05
1.4	7.1e-05	9e-05	-6.2e-05	5.9e-05	-1e-06	6.4e-05
1.41667	8.9e-05	5.8e-05	-5.2e-05	8.4e-05	-1.2e-05	5.4e-05
1.43333	6.3e-05	5e-06	-4.3e-05	3.8e-05	-1.3e-05	4.3e-05
1.45	8.7e-05	-1.9e-05	-7e-06	-5e-05	-1.5e-05	4.7e-05
1.46667	0.000105	-2.3e-05	3.6e-05	-0.000125	-1e-06	4.5e-05
1.48333	0.000124	-7e-06	8.2e-05	-0.000134	7e-06	5.2e-05
1.5	0.000132	1.1e-05	7.7e-05	-6e-05	1.2e-05	5.4e-05
1.51667	0.000137	1.2e-05	4.6e-05	6e-06	1.4e-05	6.6e-05
1.53333	0.000162	-9e-06	-5e-06	3.9e-05	1.2e-05	6.6e-05
1.55	0.00015	-3.4e-05	-4.5e-05	1.6e-05	3.8e-05	6.4e-05
1.56667	0.000123	-4.8e-05	-6.6e-05	2e-05	5.1e-05	6.3e-05
1.58333	6.6e-05	-6.8e-05	-9.9e-05	-2.1e-05	4.8e-05	6.1e-05
1.6	4.2e-05	-5.6e-05	-0.00014	-3.4e-05	3.6e-05	5e-05
1.61667	3.3e-05	-4e-05	-0.000166	-9e-05	2.9e-05	4.7e-05
1.63333	7.6e-05	5e-06	-0.000144	-4.1e-05	4.6e-05	3.9e-05
1.65	0.00012	4e-06	-7.9e-05	2e-06	2.8e-05	3.3e-05
1.66667	0.000142	-2.1e-05	-2.5e-05	7.4e-05	1e-05	2.8e-05
1.68333	0.000115	-3.9e-05	2e-06	6.4e-05	-2e-05	4e-05
1.7	8.3e-05	-2e-05	-2.2e-05	2.9e-05	-2.3e-05	7.1e-05
1.71667	6.3e-05	-2.1e-05	-6.2e-05	-4e-05	-6e-06	8.1e-05
1.73333	5.3e-05	-5.6e-05	-9.6e-05	-7.9e-05	1.7e-05	8.8e-05
1.75	4.7e-05	-0.000111	-0.000114	-8.6e-05	5.1e-05	7.7e-05
1.76667	5.1e-05	-0.000114	-0.000115	-3.6e-05	6.8e-05	7.8e-05
1.78333	7.5e-05	-9e-05	-0.000104	-1.2e-05	7.7e-05	6.7e-05
1.8	9.6e-05	-7.5e-05	-8.8e-05	-1.5e-05	5.4e-05	5.7e-05
1.81667	0.000123	-7.5e-05	-7.9e-05	-5.7e-05	5e-05	5.7e-05
1.83333	0.000148	-7.6e-05	-7.3e-05	-7.9e-05	5.6e-05	6.4e-05
1.85	0.000135	-7e-05	-5.7e-05	-8.1e-05	7.3e-05	8.5e-05
1.86667	0.000113	-6.5e-05	-3.2e-05	-8.3e-05	5.6e-05	9.1e-05
1.88333	8e-05	-5.3e-05	-2.2e-05	-5.9e-05	2.5e-05	8.8e-05
1.9	0.000101	-4.6e-05	-1.4e-05	-7e-05	1.2e-05	8.7e-05
1.91667	0.000118	-5.6e-05	-4.2e-05	-6.6e-05	1.7e-05	8e-05
1.93333	0.000124	-9.9e-05	-5.4e-05	-7.2e-05	3.8e-05	9.8e-05
1.95	0.000125	-0.000112	-7.9e-05	-2.5e-05	4.9e-05	8.1e-05
1.96667	0.000142	-0.000124	-5.6e-05	5e-06	6.7e-05	8.6e-05
1.98333	0.000176	-0.000137	-3.2e-05	-3e-06	8.9e-05	6.2e-05
2	0.000178	-0.000158	1.2e-05	-4.7e-05	9.8e-05	6.4e-05
2.01667	0.000155	-0.000143	4.7e-05	-8e-05	9.1e-05	5.5e-05
2.03333	0.00013	-9.3e-05	6.6e-05	-7.1e-05	7.2e-05	6.3e-05
2.05	0.000109	-6.1e-05	6.9e-05	-3.4e-05	4.7e-05	6.4e-05
2.06667	8.1e-05	-6e-05	3.9e-05	-1.4e-05	2.6e-05	5.3e-05
2.08333	4.3e-05	-8.9e-05	2.7e-05	6e-06	1.3e-05	3.6e-05
2.1	2.1e-05	-0.000112	-6e-06	-1.1e-05	2.9e-05	3.2e-05
2.11667	1.1e-05	-0.000123	-2.3e-05	1.7e-05	4e-05	4.9e-05
2.13333	1.2e-05	-0.00013	-9.4e-05	-7e-06	5.1e-05	6.2e-05
2.15	-8e-06	-0.000143	-0.00012	1e-06	3.2e-05	7.7e-05
2.16667	-1.3e-05	-0.000131	-0.00014	-1.1e-05	5.1e-05	9.3e-05
2.18333	-8e-06	-7.5e-05	-8.8e-05	7e-05	6.5e-05	0.000149
2.2	2.8e-05	-3.4e-05	-6.7e-05	0.000215	0.000116	0.000191
2.21667	5.1e-05	-3.3e-05	-4.6e-05	0.000483	0.000134	0.000241
2.23333	6.2e-05	-6e-05	-5.1e-05	0.000913	0.000151	0.00023
2.25	8.9e-05	-5.5e-05	-5e-05	0.00154	0.000154	0.000243
2.26667	0.000122	-6e-05	-4.6e-05	0.00229	0.000181	0.000254
2.28333	0.000167	-6.2e-05	-4.1e-05	0.00302	0.000244	0.000347
2.3	0.000166	-8e-05	-2e-05	0.00367	0.000459	0.00046
2.31667	0.000134	-7.6e-05	-1e-06	0.00426	0.00153	0.000764
2.33333	7.5e-05	-9.3e-05	1.8e-05	0.00492	0.00447	0.00184
2.35	4e-05	-5.9e-05	7e-06	0.00568	0.0093	0.00457
2.36667	9.4e-05	-2.6e-05	4e-06	0.00659	0.01432	0.00896
2.38333	0.000161	2.3e-05	-9e-06	0.00749	0.0171	0.01358
2.4	0.000245	2.3e-05	3e-06	0.00824	0.01689	0.01641
2.41667	0.000249	5.9e-05	-1.4e-05	0.00914	0.01477	0.01676
2.43333	0.00027	0.000134	-1.7e-05	0.0159	0.01249	0.01543
2.45	0.000259	0.00028	-2.5e-05	0.03851	0.01108	0.01383
2.46667	0.000251	0.0004	-1.1e-05	0.07781	0.01076	0.01284
2.48333	0.000202	0.000438	3e-06	0.11675	0.01108	0.0126
2.5	0.000136	0.000326	2e-06	0.13055	0.01123	0.0127
2.51667	8.6e-05	0.00015	1.6e-05	0.11353	0.0107	0.01249
2.53333	7.4e-05	8e-06	-5e-06	0.08132	0.0096	0.0118
2.55	0.000127	-2.7e-05	0	0.053	0.00839	0.01089
2.56667	0.000201	-1.2e-05	-2.6e-05	0.03528	0.00742	0.01009
2.58333	0.00027	-1.8e-05	-1.9e-05	0.02523	0.00715	0.0095
2.6	0.000286	-4.7e-05	-3.7e-05	0.01935	0.00957	0.0096
2.61667	0.000247	-6.2e-05	-5.4e-05	0.016	0.01919	0.01296
2.63333	0.000203	-7e-06	-5.1e-05	0.01464	0.04045	0.02515
2.65	0.000159	5.7e-05	-1.5e-05	0.01491	0.07087	0.05071
2.66667	0.000155	0.000104	2.1e-05	0.01581	0.09842	0.08532
2.68333	0.000152	9.1e-05	3.3e-05	0.01581	0.10921	0.1144
2.7	0.000164	8.5e-05	3.4e-05	0.01418	0.09959	0.12342
2.71667	0.000174	7.4e-05	5.9e-05	0.01161	0.07815	0.11067
2.73333	0.000159	9.6e-05	7.6e-05	0.01129	0.05656	0.08691
2.75	0.00014	7.3e-05	8.7e-05	0.0232	0.04089	0.06428
2.76667	0.000131	6.3e-05	7.8e-05	0.07029	0.03113	0.04803
2.78333	0.000143	4e-05	9.3e-05	0.1784	0.02526	0.03765
2.8	0.000141	8.2e-05	8.6e-05	0.34083	0.02135	0.03129
2.81667	0.000116	0.000126	9.4e-05	0.5038	0.01811	0.02757
2.83333	0.000113	0.000147	4.7e-05	0.59629	0.01497	0.02557
2.85	0.000145	0.000121	6e-05	0.59091	0.0121	0.02475
2.86667	0.000181	9.2e-05	7e-05	0.51275	0.0098	0.02493
2.88333	0.000225	6.5e-05	0.000172	0.40569	0.00823	0.02592
2.9	0.000215	5.6e-05	0.000161	0.29828	0.0073	0.02732
2.91667	0.000199	3.8e-05	0.000121	0.20373	0.00721	0.02835
2.93333	0.000133	3.8e-05	-1.7e-05	0.12984	0.01188	0.02997
2.95	0.000143	6e-05	-6.4e-05	0.07926	0.02847	0.04308
2.96667	0.000166	0.00014	-0.000103	0.04853	0.06187	0.07836
2.98333	0.000199	0.000283	-9.8e-05	0.03105	0.10938	0.13733
3	0.000213	0.000353	-6.8e-05	0.02131	0.16311	0.20441
3.01667	0.000249	0.000338	-7e-06	0.01566	0.22007	0.26848
3.03333	0.000304	0.000212	0.0001	0.01221	0.28291	0.33417
3.05	0.000332	0.000159	0.000135	0.0099	0.35283	0.41301
3.06667	0.000335	0.000118	0.000142	0.00832	0.42458	0.50621
3.08333	0.000336	0.000133	9.4e-05	0.00729	0.47409	0.59818
3.1	0.000317	0.000111	0.000107	0.00929	0.47779	0.64958
3.11667	0.000298	6.1e-05	0.000179	0.02202	0.42117	0.63357
3.13333	0.000327	5.1e-05	0.000785	0.04039	0.32419	0.54033
3.15	0.000964	0.000656	0.00223	0.05597	0.21633	0.4088
3.16667	0.00201	0.00171	0.00404	0.0514	0.1244	0.27136
3.18333	0.00319	0.00286	0.00497	0.03577	0.0586	0.15788
3.2	0.00332	0.00284	0.0042	0.01779	0.02111	0.07462
3.21667	0.00267	0.0021	0.00259	0.00849	0.00528	0.02714
3.23333	0.00157	0.00103	0.00117	0.00428	0.00134	0.00704
3.25	0.000784	0.000424	0.000503	0.00243	0.000601	0.00212
3.26667	0.000269	5.2e-05	0.000171	0.00157	0.000325	0.0011
3.28333	-1e-05	-0.000181	-6.1e-05	0.00116	0.000187	0.000663
3.3	-0.000163	-0.000332	-0.000253	0.00096	8.3e-05	0.000404
3.31667	-0.000261	-0.000445	-0.00041	0.000812	2.2e-05	0.000234
3.33333	-0.000351	-0.000508	-0.000531	0.000615	-3.5e-05	0.000129
3.35	-0.00042	-0.000611	-0.000633	0.000388	-4.9e-05	7.3e-05
3.36667	-0.000486	-0.000706	-0.000706	0.000167	-4e-05	3.8e-05
3.38333	-0.000574	-0.000817	-0.000748	2.7e-05	-1.5e-05	3.4e-05
3.4	-0.000657	-0.000859	-0.000728	-6.3e-05	-4e-06	4e-05
3.41667	-0.000674	-0.000848	-0.000684	-9.3e-05	6e-06	4.9e-05
3.43333	-0.000616	-0.000775	-0.000644	-0.00011	1.1e-05	5.3e-05
3.45	-0.000533	-0.000753	-0.000658	-8.3e-05	3.2e-05	4.5e-05
3.46667	-0.000467	-0.00074	-0.000681	-6e-05	2.9e-05	5.1e-05
3.48333	-0.000416	-0.000768	-0.000671	-2.9e-05	4.1e-05	5.2e-05
3.5	-0.000396	-0.000722	-0.000584	-1.5e-05	3.2e-05	5.6e-05
3.51667	-0.00038	-0.000675	-0.000499	5.8e-05	4.8e-05	4.8e-05
3.53333	-0.000391	-0.0006	-0.000427	0.000127	6.4e-05	3.8e-05
3.55	-0.00037	-0.000555	-0.000399	0.000184	0.000101	5.8e-05
3.56667	-0.000371	-0.000516	-0.000357	0.000185	0.000133	7e-05
3.58333	-0.00035	-0.000515	-0.000329	0.000168	0.000142	0.000118
3.6	-0.000323	-0.000495	-0.000303	0.000181	0.000131	0.000138
3.61667	-0.000269	-0.000486	-0.0003	0.000183	0.000124	0.000181
3.63333	-0.000204	-0.000441	-0.000298	0.0002	0.000132	0.000207
3.65	-0.000185	-0.000412	-0.00031	0.000188	0.000149	0.000219
3.66667	-0.00017	-0.000359	-0.000296	0.000201	0.000155	0.00023
3.68333	-0.000155	-0.000313	-0.000258	0.000205	0.000159	0.000234
3.7	-8.9e-05	-0.000269	-0.000192	0.000244	0.000139	0.000261
3.71667	-2.9e-05	-0.00022	-0.000128	0.000272	0.000125	0.000274
3.73333	1.4e-05	-0.000169	-0.0001	0.000329	0.000103	0.000259
3.75	3e-06	-0.000134	-0.000109	0.000348	0.000132	0.000224
3.76667	-1.2e-05	-0.000134	-0.000164	0.000377	0.000166	0.000198
3.78333	-4e-05	-0.000139	-0.000186	0.000393	0.000212	0.000198
3.8	-4.9e-05	-0.000129	-0.00016	0.000397	0.000239	0.000201
3.81667	-8e-05	-9.8e-05	-8.3e-05	0.000367	0.000252	0.000194
3.83333	-8.3e-05	-8.5e-05	-2.6e-05	0.000326	0.000256	0.000199
3.85	-6.5e-05	-9.3e-05	-1.3e-05	0.000316	0.000244	0.000226
3.86667	0	-9.5e-05	-2.7e-05	0.00035	0.000233	0.000271
3.88333	4.1e-05	-9.7e-05	-5.5e-05	0.000381	0.000221	0.000295
3.9	3.8e-05	-0.0001	-6.7e-05	0.000382	0.000214	0.000308
3.91667	2.1e-05	-0.000128	-6.9e-05	0.000333	0.000223	0.000304
3.93333	8e-06	-0.000133	-1.8e-05	0.00029	0.00023	0.000297
3.95	2.8e-05	-0.000117	2.1e-05	0.000267	0.000241	0.000289
3.96667	1.7e-05	-8.9e-05	6.7e-05	0.000289	0.000253	0.000307
3.98333	3.2e-05	-0.000108	6.2e-05	0.000291	0.000274	0.000343
4	6e-05	-0.000108	7e-05	0.000324	0.000299	0.00037
4.01667	0.000116	-0.000105	2.2e-05	0.000323	0.000301	0.000353
4.03333	0.000146	-3.5e-05	3e-06	0.000303	0.000298	0.000323
4.05	0.000125	-1.9e-05	-1.6e-05	0.000223	0.000292	0.000308
4.06667	0.000107	-2e-05	1.3e-05	0.000169	0.000314	0.000326
4.08333	8.6e-05	-6.2e-05	3.2e-05	0.000163	0.000335	0.000353
4.1	9e-05	-6e-05	3.3e-05	0.000167	0.000345	0.000356
4.11667	4.6e-05	-3.7e-05	3.8e-05	0.000152	0.00033	0.000361
4.13333	4e-06	-1.5e-05	1.5e-05	0.000136	0.00032	0.000359
4.15	-5.5e-05	-3.8e-05	1.7e-05	0.000157	0.000329	0.000379
4.16667	-5.4e-05	-5.1e-05	3.8e-05	0.000182	0.000352	0.000391
4.18333	-6.3e-05	-5.7e-05	8.9e-05	0.000196	0.000366	0.000405
4.2	-1.5e-05	-2.7e-05	0.000114	0.000181	0.000384	0.000422
4.21667	-1e-05	-2.8e-05	0.0001	0.000171	0.000419	0.000437
4.23333	1e-06	-3.5e-05	5.4e-05	0.000168	0.000465	0.00046
4.25	-1.5e-05	-5.5e-05	8e-06	0.000187	0.000486	0.000473
4.26667	-3e-06	-7.2e-05	-2.6e-05	0.000193	0.000492	0.000514
4.28333	6.1e-05	-9.4e-05	-3.8e-05	0.000181	0.000512	0.000565
4.3	8.4e-05	-9.2e-05	-4.1e-05	0.000155	0.000545	0.000618
4.31667	9.9e-05	-8.2e-05	-5.4e-05	0.000156	0.000575	0.000661
4.33333	7e-05	-4e-05	-4.1e-05	0.000168	0.00059	0.00069
4.35	6.7e-05	-5.7e-05	-1e-05	0.00019	0.000622	0.000725
4.36667	6.6e-05	-8.4e-05	4.2e-05	0.00021	0.000657	0.000744
4.38333	5.7e-05	-0.000134	7.1e-05	0.000245	0.000708	0.000771
4.4	6.7e-05	-0.000121	8.1e-05	0.000276	0.000736	0.000802
4.41667	7.3e-05	-7.6e-05	7.4e-05	0.000274	0.000767	0.000861
4.43333	7.6e-05	-4.3e-05	4.7e-05	0.000254	0.000781	0.000911
4.45	6e-05	-3e-05	2.1e-05	0.000211	0.000815	0.000964
4.46667	6.1e-05	-2e-05	1.6e-05	0.000187	0.000864	0.00101
4.48333	8.3e-05	-2.6e-05	2.2e-05	0.000164	0.000942	0.00107
4.5	0.00011	-4.1e-05	2.5e-05	0.000142	0.001	0.00111
4.51667	9.8e-05	-8.1e-05	-6e-06	0.000104	0.00105	0.00115
4.53333	0.000106	-5.9e-05	-1.2e-05	5.6e-05	0.00107	0.0012
4.55	0.000122	-3.4e-05	-1.6e-05	4.7e-05	0.00112	0.00127
4.56667	0.000151	-9e-06	5e-06	7.4e-05	0.0012	0.00136
4.58333	0.000127	-1.1e-05	0	0.000119	0.00126	0.00146
4.6	0.000105	-8e-06	-3e-06	0.000129	0.00133	0.00156
4.61667	9.9e-05	1e-06	-1.6e-05	0.000123	0.00139	0.00166
4.63333	0.000117	-8e-06	-3.3e-05	0.000117	0.00146	0.00177
4.65	0.000118	-3.2e-05	-3.1e-05	0.000139	0.00153	0.00187
4.66667	0.000133	-6.2e-05	-9e-06	0.000139	0.00162	0.00198
4.68333	0.000157	-8.7e-05	2.5e-05	0.000142	0.00173	0.00208
4.7	0.000176	-9.1e-05	5.9e-05	0.000113	0.00188	0.00219
4.71667	0.000175	-0.000106	5.2e-05	9.8e-05	0.00202	0.00231
4.73333	0.000155	-0.000111	6.4e-05	8.1e-05	0.00216	0.00245
4.75	0.000155	-0.000134	6.1e-05	7.8e-05	0.00228	0.0026
4.76667	0.000154	-0.000118	0.000109	7.4e-05	0.00243	0.00277
4.78333	0.000138	-9.3e-05	0.000106	7.5e-05	0.00257	0.00294
4.8	8.4e-05	-3.6e-05	8.9e-05	7.2e-05	0.00275	0.00312
4.81667	2.2e-05	1.1e-05	2.8e-05	9.3e-05	0.00291	0.0033
4.83333	2.4e-05	2.9e-05	1.8e-05	0.000128	0.00312	0.00352
4.85	6.6e-05	1.2e-05	3.9e-05	0.000162	0.00334	0.00376
4.86667	0.000108	-2.3e-05	9.5e-05	0.00019	0.00359	0.00403
4.88333	9.7e-05	-2.6e-05	9.4e-05	0.000164	0.00386	0.00433
4.9	8e-05	-2.1e-05	7.4e-05	0.000169	0.00411	0.00466
4.91667	6.7e-05	-1.1e-05	3.6e-05	0.000149	0.00439	0.005
4.93333	7e-05	-1.4e-05	5.4e-05	0.000156	0.00468	0.00537
4.95	4.9e-05	-1.2e-05	6.1e-05	0.000126	0.00503	0.00573
4.96667	4.2e-05	-2.2e-05	4.7e-05	0.000101	0.00543	0.00617
4.98333	5.5e-05	-6e-05	1.9e-05	7e-05	0.00588	0.00664
5	0.000102	-9.7e-05	1e-05	6.3e-05	0.00638	0.0072
5.01667	0.000157	-0.000105	4.9e-05	7.5e-05	0.00692	0.00778
5.03333	0.000168	-8.6e-05	9.5e-05	0.000104	0.00748	0.00843
5.05	0.000142	-6.4e-05	0.000115	0.000109	0.00809	0.00911
5.06667	8.6e-05	-5e-05	9.8e-05	0.000103	0.00878	0.00984
5.08333	6.8e-05	-5e-06	5e-05	9e-05	0.00952	0.01063
5.1	8e-05	5e-06	2.5e-05	9e-05	0.01033	0.01147
5.11667	0.000129	-1.2e-05	1.8e-05	6.8e-05	0.01121	0.01241
5.13333	0.000164	-8.7e-05	5e-05	5.3e-05	0.01216	0.01345
5.15	0.000175	-0.000115	9.8e-05	1.7e-05	0.01319	0.01461
5.16667	0.000129	-0.000128	0.000133	2.1e-05	0.01428	0.0158
5.18333	0.000104	-0.000122	0.000126	1.1e-05	0.01543	0.01707
5.2	0.000113	-0.00014	9.7e-05	4.7e-05	0.01661	0.01842
5.21667	0.00017	-0.000147	6.1e-05	8.7e-05	0.01776	0.01989
5.23333	0.000178	-0.000118	7.4e-05	0.000139	0.01879	0.02141
5.25	0.000149	-8.2e-05	0.000102	0.000151	0.01964	0.02287
5.26667	0.000101	-5.3e-05	0.000142	0.000151	0.02016	0.02419
5.28333	8.5e-05	-6.1e-05	0.000146	0.000137	0.02026	0.02528
5.3	6.6e-05	-9.3e-05	0.00012	0.000109	0.01978	0.026
5.31667	7.2e-05	-0.00013	8.7e-05	5.7e-05	0.01874	0.02619
5.33333	8.7e-05	-0.000145	7.1e-05	2.2e-05	0.01715	0.02572
5.35	0.000113	-0.000123	6.5e-05	5.3e-05	0.01526	0.02456
5.36667	7.5e-05	-7.5e-05	8.4e-05	0.000102	0.01321	0.02278
5.38333	3.7e-05	-2.7e-05	8.7e-05	0.000145	0.01122	0.02051
5.4	1.4e-05	8e-06	0.000108	0.000127	0.00938	0.01796
5.41667	6.2e-05	1e-05	0.000103	0.000109	0.00773	0.01534
5.43333	9e-05	-2.3e-05	0.000101	8.7e-05	0.0063	0.01287
5.45	0.000111	-7.9e-05	0.0001	9e-05	0.00509	0.01064
5.46667	0.000121	-0.000122	9.1e-05	7.5e-05	0.0041	0.00873
5.48333	0.000133	-0.000123	7e-05	7.5e-05	0.00338	0.00713
5.5	0.000144	-0.000102	1.5e-05	6.3e-05	0.00282	0.0058
5.51667	0.000116	-0.000108	-2.7e-05	7.8e-05	0.00239	0.00472
5.53333	0.00011	-0.000129	-1.9e-05	7.1e-05	0.00198	0.00387
5.55	8.8e-05	-0.000128	8e-06	8.9e-05	0.00165	0.00321
5.56667	9.2e-05	-7.2e-05	5.9e-05	9.1e-05	0.00138	0.00271
5.58333	9.4e-05	-2e-05	5.2e-05	0.000113	0.00121	0.00232
5.6	0.000128	-1.7e-05	4.8e-05	0.0001	0.00108	0.00201
5.61667	0.000155	-7.8e-05	2.4e-05	0.000109	0.000974	0.00173
5.63333	0.000163	-0.00016	1.1e-05	0.0001	0.000875	0.00152
5.65	0.000139	-0.000181	3.6e-05	0.000124	0.000785	0.00132
5.66667	0.000114	-0.000148	5.8e-05	0.00012	0.000705	0.00117
5.68333	0.000104	-7.6e-05	0.0001	0.000126	0.000647	0.00105
5.7	0.000117	-6.9e-05	7.4e-05	0.00013	0.000618	0.000982
5.71667	0.000126	-9.6e-05	4.6e-05	0.000151	0.0006	0.000926
5.73333	0.000134	-0.000133	6e-06	0.000154	0.000582	0.000877
5.75	0.000123	-0.000147	-1.3e-05	0.000103	0.000551	0.000824
5.76667	0.000108	-0.000136	-3.1e-05	5.2e-05	0.000531	0.000773
5.78333	6.1e-05	-0.000138	-4.2e-05	1.9e-05	0.00051	0.000713
5.8	1.3e-05	-0.000127	-1.4e-05	2.6e-05	0.000511	0.00066
5.81667	1e-05	-0.000136	1.9e-05	1.4e-05	0.000502	0.000623
5.83333	2.1e-05	-0.000141	4e-05	8e-06	0.000494	0.00063
5.85	5e-05	-0.000143	1.4e-05	-5e-06	0.000474	0.000646
5.86667	1.4e-05	-0.000157	-2.6e-05	8e-06	0.000459	0.000663
5.88333	1e-05	-0.000163	-7e-05	7e-06	0.000474	0.000656
5.9	0	-0.000181	-9.4e-05	2.8e-05	0.000489	0.000639
5.91667	4.1e-05	-0.000166	-8.4e-05	3.6e-05	0.000501	0.000587
5.93333	6.9e-05	-0.00014	-7.9e-05	8.6e-05	0.000497	0.000574
5.95	9.5e-05	-0.000103	-7e-05	0.000111	0.000478	0.000599
5.96667	0.000108	-7.5e-05	-6.1e-05	0.000129	0.000476	0.000683
5.98333	0.00012	-9.7e-05	-2.8e-05	6.2e-05	0.000465	0.000706
6	0.000124	-0.000151	1.6e-05	-7e-06	0.000478	0.000686
6.01667	0.000112	-0.000222	3.5e-05	-5.9e-05	0.000472	0.000625
6.03333	0.0001	-0.000231	3.3e-05	-5.3e-05	0.000469	0.000601
6.05	8.8e-05	-0.000199	4e-06	-2.8e-05	0.000461	0.000582
6.06667	9e-05	-0.000149	-1e-05	-1.5e-05	0.000453	0.00056
6.08333	6.3e-05	-0.000153	-1e-05	-2.6e-05	0.000454	0.000532
6.1	3.3e-05	-0.000184	8e-06	-5.8e-05	0.000462	0.000537
6.11667	-2.7e-05	-0.000242	2.1e-05	-9.2e-05	0.000482	0.000578
6.13333	-5.6e-05	-0.000263	1.9e-05	-8.2e-05	0.000484	0.000645
6.15	-6.8e-05	-0.00027	-1.1e-05	-4.9e-05	0.000474	0.00069
6.16667	-2.8e-05	-0.00024	-4.9e-05	-1e-05	0.000458	0.000708
6.18333	-4e-06	-0.000246	-6.1e-05	-1.1e-05	0.00045	0.00067
6.2	2e-05	-0.000255	-4.3e-05	-2.5e-05	0.000433	0.000625
6.21667	-1e-05	-0.000266	-2e-05	-5.1e-05	0.000419	0.000589
6.23333	-1.7e-05	-0.000231	-1.6e-05	-6e-05	0.000416	0.000575
6.25	-3.7e-05	-0.00018	-4.5e-05	-4e-05	0.000428	0.000551
6.26667	-2.4e-05	-0.000137	-7e-05	-4e-06	0.00043	0.000504
6.28333	-4e-05	-0.00015	-9.7e-05	1.5e-05	0.000418	0.000464
6.3	-3.2e-05	-0.000176	-9.2e-05	-1e-06	0.000376	0.00043
6.31667	-2.4e-05	-0.000209	-7.3e-05	-7e-06	0.000321	0.000447
6.33333	1.2e-05	-0.000186	-4.6e-05	-1.6e-05	0.00027	0.000464
6.35	2.8e-05	-0.000174	-3.3e-05	-3.2e-05	0.000281	0.000508
6.36667	3.4e-05	-0.000175	-5.4e-05	-8.1e-05	0.000337	0.000482
6.38333	3.6e-05	-0.00019	-9.6e-05	-8.9e-05	0.000393	0.00045
6.4	3.3e-05	-0.000198	-0.000131	-6.9e-05	0.000383	0.000402
6.41667	4.5e-05	-0.000192	-0.000138	-3.4e-05	0.000322	0.000408
6.43333	4.2e-05	-0.000194	-0.000129	-4.3e-05	0.000257	0.000417
6.45	5.5e-05	-0.000197	-0.000137	-5.3e-05	0.000233	0.000428
6.46667	4.5e-05	-0.000191	-0.00017	-7.2e-05	0.000256	0.000442
6.48333	4.1e-05	-0.000216	-0.000185	-7.6e-05	0.000306	0.000456
6.5	9e-06	-0.000257	-0.000164	-9.1e-05	0.000361	0.000483
6.51667	1.3e-05	-0.000317	-0.000117	-9.1e-05	0.00039	0.000488
6.53333	3.3e-05	-0.000336	-8.1e-05	-6.5e-05	0.000407	0.000501
6.55	7.4e-05	-0.000292	-9.3e-05	-4e-05	0.000398	0.0005
6.56667	8.8e-05	-0.000229	-0.000126	-2.5e-05	0.000404	0.000515
6.58333	7.8e-05	-0.000187	-0.000161	-4.5e-05	0.000389	0.000508
6.6	7e-05	-0.000206	-0.000156	-4.3e-05	0.000403	0.000504
6.61667	4.9e-05	-0.000268	-0.000125	-5.4e-05	0.000421	0.00049
6.63333	4.9e-05	-0.000312	-0.000104	-5.4e-05	0.000473	0.000505
6.65	4.6e-05	-0.000326	-9.4e-05	-0.000103	0.000487	0.000512
6.66667	5.3e-05	-0.000284	-0.000112	-0.000104	0.000485	0.000512
6.68333	1.2e-05	-0.000233	-0.000132	-9.9e-05	0.000459	0.000514
6.7	-6.2e-05	-0.000211	-0.000135	-5.3e-05	0.000462	0.000532
6.71667	-0.000118	-0.000235	-0.000106	-6e-05	0.000463	0.000577
6.73333	-0.000142	-0.000283	-7.7e-05	-8.4e-05	0.000471	0.000614
6.75	-8.8e-05	-0.000309	-9.9e-05	-0.000123	0.000472	0.000631
6.76667	-6.7e-05	-0.000293	-0.000149	-0.000134	0.00047	0.000631
6.78333	-1.1e-05	-0.00029	-0.000187	-0.000115	0.000456	0.000626
6.8	8e-06	-0.000294	-0.000189	-7.6e-05	0.000451	0.000637
6.81667	5.6e-05	-0.000332	-0.000182	-4.2e-05	0.00045	0.000644
6.83333	6.8e-05	-0.000341	-0.000164	-4.4e-05	0.000473	0.000638
6.85	6.6e-05	-0.000348	-0.00014	-5.6e-05	0.000479	0.000654
6.86667	3.8e-05	-0.000347	-0.000119	-5.7e-05	0.000513	0.000677
6.88333	-4e-06	-0.000337	-0.000118	-4.4e-05	0.000538	0.000722
6.9	-4.9e-05	-0.000333	-0.000152	-6.4e-05	0.000574	0.000728
6.91667	-6.1e-05	-0.000305	-0.000213	-0.000125	0.000568	0.000741
6.93333	-3.4e-05	-0.000314	-0.000275	-0.000152	0.000562	0.000755
6.95	1.3e-05	-0.0003	-0.000294	-0.000148	0.000549	0.000781
6.96667	4.2e-05	-0.000306	-0.000248	-8.3e-05	0.000556	0.000772
6.98333	4.4e-05	-0.000287	-0.000171	-4.4e-05	0.000554	0.000755
7	4.5e-05	-0.000288	-0.000101	-1.4e-05	0.000548	0.000733
7.01667	1.6e-05	-0.000286	-8.5e-05	-3.4e-05	0.000547	0.000746
7.03333	-1e-05	-0.000292	-0.000117	-3.9e-05	0.000567	0.000741
7.05	-5.4e-05	-0.000292	-0.000167	-2.4e-05	0.000588	0.000746
7.06667	-2.1e-05	-0.000279	-0.000188	3.1e-05	0.000596	0.00074
7.08333	1.1e-05	-0.00026	-0.000176	5.9e-05	0.000585	0.000756
7.1	5.4e-05	-0.000256	-0.000147	9.5e-05	0.000548	0.000772
7.11667	4.9e-05	-0.000289	-0.000124	9.4e-05	0.000521	0.00079
7.13333	5.4e-05	-0.000328	-0.000131	0.000118	0.000478	0.000805
7.15	4.1e-05	-0.000339	-0.000155	5.3e-05	0.000472	0.000811
7.16667	1e-05	-0.000317	-0.000196	0	0.000435	0.000806
7.18333	-5.7e-05	-0.000293	-0.000194	-8.1e-05	0.000408	0.000787
7.2	-0.000107	-0.000294	-0.000186	-6.8e-05	0.000388	0.000776
7.21667	-0.000107	-0.000312	-0.000162	-3.9e-05	0.000406	0.000782
7.23333	-5.8e-05	-0.000308	-0.000162	-2e-06	0.000433	0.000802
7.25	-1e-06	-0.000286	-0.000158	-4e-06	0.000436	0.000807
7.26667	2.3e-05	-0.00027	-0.000152	-2.6e-05	0.000428	0.000813
7.28333	1.8e-05	-0.000309	-0.000156	-3.7e-05	0.000453	0.000822
7.3	-2.7e-05	-0.000366	-0.000176	-3.5e-05	0.000484	0.000844
7.31667	-8.5e-05	-0.000391	-0.000232	-3.4e-05	0.000523	0.000852
7.33333	-0.00014	-0.000358	-0.000295	-2.4e-05	0.000531	0.000834
7.35	-0.000143	-0.000301	-0.000349	-2.4e-05	0.000551	0.000807
7.36667	-0.000116	-0.000273	-0.000356	-3e-06	0.000543	0.000776
7.38333	-4.5e-05	-0.00028	-0.000316	-1.1e-05	0.000527	0.000767
7.4	1.3e-05	-0.000312	-0.000275	-7e-06	0.000497	0.000773
7.41667	5.5e-05	-0.000349	-0.000255	-1.3e-05	0.000489	0.000781
7.43333	6e-05	-0.000376	-0.000247	-1.4e-05	0.000474	0.000797
7.45	2.2e-05	-0.000376	-0.000238	-1.9e-05	0.00046	0.000815
7.46667	-3e-05	-0.000361	-0.000233	-4.1e-05	0.000455	0.000862
7.48333	-8.9e-05	-0.000333	-0.000251	-5.2e-05	0.000466	0.000879
7.5	-0.000111	-0.000326	-0.000259	-7.7e-05	0.000474	0.000885
7.51667	-0.000103	-0.000328	-0.000269	-0.000104	0.000465	0.000863
7.53333	-0.000108	-0.000343	-0.000252	-0.000108	0.000442	0.000858
7.55	-0.00014	-0.000344	-0.000245	-7.5e-05	0.000453	0.00085
7.56667	-0.000201	-0.000311	-0.00023	-3.4e-05	0.000466	0.000846
7.58333	-0.000236	-0.000285	-0.000261	-3.8e-05	0.000501	0.000865
7.6	-0.000236	-0.000282	-0.000286	-0.000111	0.000496	0.000876
7.61667	-0.000215	-0.000321	-0.000276	-0.000166	0.000477	0.000899
7.63333	-0.0002	-0.000376	-0.000247	-0.000201	0.00044	0.000886
7.65	-0.000182	-0.000426	-0.000218	-0.00017	0.000413	0.000869
7.66667	-0.000146	-0.000495	-0.000237	-0.00015	0.000415	0.000843
7.68333	-0.000103	-0.000517	-0.000258	-0.000121	0.000427	0.000827
7.7	-5.8e-05	-0.000519	-0.000309	-0.0001	0.000434	0.000819
7.71667	-4.1e-05	-0.000476	-0.00035	-9e-05	0.000422	0.000805
7.73333	-3.7e-05	-0.000431	-0.00035	-0.000123	0.000403	0.000788
7.75	-4e-05	-0.000398	-0.000295	-0.00017	0.000404	0.000776
7.76667	-5.6e-05	-0.000365	-0.000251	-0.000196	0.000426	0.00078
7.78333	-0.000107	-0.000356	-0.000254	-0.000164	0.000463	0.000781
7.8	-0.000213	-0.000353	-0.000279	-0.000161	0.000493	0.000764
7.81667	-0.000248	-0.00035	-0.000281	-0.000163	0.000513	0.000747
7.83333	-0.000217	-0.000366	-0.000303	-0.000194	0.000534	0.000749
7.85	-0.000138	-0.000362	-0.000342	-0.000186	0.000555	0.000774
7.86667	-0.000143	-0.000393	-0.000377	-0.000177	0.00055	0.00079
7.88333	-0.000183	-0.000414	-0.000367	-0.000178	0.000518	0.0008
7.9	-0.000187	-0.000458	-0.000365	-0.000197	0.00047	0.000834
7.91667	-0.000145	-0.000481	-0.000363	-0.00019	0.000445	0.000867
7.93333	-0.000112	-0.000493	-0.000378	-0.000174	0.000439	0.000903
7.95	-0.000125	-0.000469	-0.000349	-0.00015	0.000464	0.000894
7.96667	-0.000149	-0.000426	-0.00034	-0.000186	0.000497	0.000876
7.98333	-0.000102	-0.000393	-0.000322	-0.000207	0.000526	0.000837
8	-2.5e-05	-0.000418	-0.000343	-0.000225	0.000514	0.000808
8.01667	7.4e-05	-0.000442	-0.000343	-0.00019	0.000491	0.000786
8.03333	8.1e-05	-0.000445	-0.000336	-0.000148	0.000472	0.00077
8.05	2.6e-05	-0.000402	-0.0003	-0.000107	0.000471	0.000744
8.06667	-0.000117	-0.000413	-0.000286	-8.5e-05	0.000457	0.000729
8.08333	-0.000228	-0.00043	-0.000274	-9.5e-05	0.000439	0.000736
8.1	-0.000288	-0.000468	-0.00027	-0.000118	0.000411	0.000752
8.11667	-0.000272	-0.00044	-0.000253	-0.000127	0.000381	0.000755
8.13333	-0.00026	-0.000422	-0.000271	-0.000114	0.000364	0.000717
8.15	-0.000277	-0.0004	-0.000315	-6.4e-05	0.00034	0.000675
8.16667	-0.000288	-0.000425	-0.000348	-2.1e-05	0.000353	0.000633
8.18333	-0.000273	-0.000463	-0.000343	4.1e-05	0.00034	0.000614
8.2	-0.000227	-0.000473	-0.000325	6.4e-05	0.000349	0.000637
8.21667	-0.000208	-0.000456	-0.000298	4.7e-05	0.000324	0.00066
8.23333	-0.000209	-0.000415	-0.000293	2.5e-05	0.000331	0.000701
8.25	-0.000247	-0.000435	-0.000273	2e-06	0.000327	0.000687
8.26667	-0.000255	-0.000449	-0.000293	3e-05	0.000342	0.000687
8.28333	-0.000278	-0.00048	-0.000309	1.4e-05	0.000338	0.000655
8.3	-0.00026	-0.000453	-0.00034	5.2e-05	0.000346	0.000629
8.31667	-0.000274	-0.000474	-0.000377	3.8e-05	0.000336	0.00059
8.33333	-0.000272	-0.000481	-0.000374	1.9e-05	0.000335	0.000578
8.35	-0.000291	-0.000513	-0.000375	-9.9e-05	0.000322	0.000588
8.36667	-0.000264	-0.00047	-0.000355	-0.000179	0.000328	0.000601
8.38333	-0.000222	-0.000423	-0.000381	-0.00024	0.000323	0.0006
8.4	-0.000168	-0.000391	-0.000375	-0.000247	0.000337	0.000594
8.41667	-0.000193	-0.000426	-0.000366	-0.000293	0.000352	0.00059
8.43333	-0.000255	-0.000493	-0.000354	-0.000326	0.000376	0.000592
8.45	-0.000318	-0.000529	-0.000365	-0.000377	0.000403	0.000605
8.46667	-0.000335	-0.000538	-0.000356	-0.000393	0.000422	0.000636
8.48333	-0.000305	-0.000521	-0.000348	-0.000392	0.000454	0.000673
8.5	-0.000272	-0.000519	-0.000345	-0.000356	0.000451	0.000691
8.51667	-0.000219	-0.000507	-0.000383	-0.000327	0.000449	0.000695
8.53333	-0.00019	-0.000488	-0.000391	-0.000317	0.000421	0.000692
8.55	-0.000181	-0.000454	-0.000402	-0.000311	0.0004	0.000721
8.56667	-0.000209	-0.000405	-0.000386	-0.000299	0.000366	0.000763
8.58333	-0.000255	-0.000389	-0.00039	-0.000269	0.00033	0.000802
8.6	-0.000272	-0.000399	-0.000382	-0.000287	0.000311	0.000793
8.61667	-0.000228	-0.000455	-0.000369	-0.000296	0.000311	0.000747
8.63333	-0.00015	-0.000493	-0.000369	-0.000338	0.000309	0.000686
8.65	-0.00011	-0.000504	-0.000351	-0.00036	0.000303	0.000641
8.66667	-0.000134	-0.000518	-0.000353	-0.000402	0.000306	0.000612
8.68333	-0.000168	-0.00053	-0.000358	-0.000423	0.000333	0.000604
8.7	-0.000153	-0.000562	-0.000412	-0.000409	0.000359	0.000612
8.71667	-0.000117	-0.000558	-0.00045	-0.000373	0.000353	0.000635
8.73333	-0.000103	-0.000511	-0.000464	-0.000331	0.000333	0.000648
8.75	-0.00013	-0.000474	-0.00045	-0.000305	0.000316	0.000634
8.76667	-0.000171	-0.000434	-0.000442	-0.000287	0.000318	0.000623
8.78333	-0.000209	-0.000456	-0.000433	-0.000291	0.000336	0.000639
8.8	-0.000269	-0.000438	-0.000416	-0.000308	0.000357	0.000678
8.81667	-0.000319	-0.000417	-0.000415	-0.00032	0.000395	0.00069
8.83333	-0.000356	-0.000355	-0.000428	-0.000334	0.000405	0.00067
8.85	-0.000337	-0.000356	-0.000431	-0.000342	0.000399	0.00063
8.86667	-0.0003	-0.000405	-0.000418	-0.000385	0.000348	0.00061
8.88333	-0.000268	-0.000504	-0.000386	-0.000418	0.000288	0.000601
8.9	-0.000251	-0.000553	-0.000385	-0.00045	0.000224	0.00062
8.91667	-0.000235	-0.000566	-0.000387	-0.000464	0.0002	0.00061
8.93333	-0.00022	-0.000516	-0.000436	-0.000458	0.000208	0.000615
8.95	-0.000235	-0.000491	-0.000448	-0.000466	0.000246	0.000587
8.96667	-0.000283	-0.000472	-0.000454	-0.00044	0.000268	0.000598
8.98333	-0.000325	-0.000494	-0.000408	-0.000439	0.000294	0.000591
9	-0.000315	-0.000497	-0.000395	-0.000396	0.000308	0.000611
9.01667	-0.000284	-0.000519	-0.000409	-0.000378	0.000322	0.000626
9.03333	-0.000263	-0.00054	-0.000425	-0.000348	0.000313	0.00065
9.05	-0.000288	-0.000584	-0.00044	-0.00036	0.000298	0.000657
9.06667	-0.0003	-0.000581	-0.000391	-0.0004	0.000289	0.000657
9.08333	-0.000337	-0.000549	-0.000358	-0.000432	0.000285	0.000645
9.1	-0.000342	-0.000504	-0.000309	-0.000422	0.000284	0.000616
9.11667	-0.000384	-0.000481	-0.000314	-0.000355	0.000278	0.000586
9.13333	-0.000363	-0.000467	-0.000351	-0.000317	0.000277	0.000566
9.15	-0.000343	-0.000429	-0.000398	-0.000315	0.000273	0.000588
9.16667	-0.000295	-0.000403	-0.000441	-0.000347	0.000259	0.000613
9.18333	-0.000275	-0.000401	-0.000448	-0.000357	0.000241	0.000649
9.2	-0.000254	-0.000435	-0.000449	-0.000371	0.000232	0.000659
9.21667	-0.000229	-0.000451	-0.000427	-0.000372	0.000238	0.000676
9.23333	-0.000199	-0.000466	-0.000385	-0.000376	0.000246	0.000676
9.25	-0.000215	-0.000451	-0.000359	-0.00037	0.000238	0.000687
9.26667	-0.000237	-0.000453	-0.000358	-0.000411	0.000222	0.000681
9.28333	-0.000278	-0.000445	-0.000405	-0.000458	0.000215	0.000684
9.3	-0.000276	-0.000473	-0.000449	-0.000495	0.000231	0.00069
9.31667	-0.000288	-0.000514	-0.000495	-0.000481	0.000247	0.000707
9.33333	-0.00029	-0.00055	-0.000507	-0.00047	0.00026	0.000723
9.35	-0.000319	-0.000569	-0.000497	-0.000452	0.000262	0.000726
9.36667	-0.00035	-0.000563	-0.000453	-0.000449	0.000276	0.000727
9.38333	-0.000376	-0.000558	-0.000418	-0.000454	0.000275	0.000734
9.4	-0.000362	-0.000555	-0.00041	-0.000481	0.000282	0.000746
9.41667	-0.000315	-0.000546	-0.000421	-0.000488	0.000303	0.000753
9.43333	-0.000289	-0.000534	-0.000447	-0.000448	0.00036	0.000742
9.45	-0.000302	-0.000508	-0.000437	-0.000402	0.000414	0.000735
9.46667	-0.000329	-0.000508	-0.000442	-0.000381	0.000455	0.000738
9.48333	-0.000317	-0.000507	-0.000415	-0.000411	0.000461	0.000779
9.5	-0.000274	-0.000541	-0.000416	-0.000439	0.000482	0.000826
9.51667	-0.000272	-0.00057	-0.000407	-0.000464	0.000517	0.000873
9.53333	-0.000308	-0.000613	-0.000435	-0.000462	0.000592	0.000894
9.55	-0.000359	-0.000616	-0.000465	-0.000446	0.00066	0.000932
9.56667	-0.000376	-0.000605	-0.000461	-0.000415	0.000721	0.000976
9.58333	-0.000326	-0.000573	-0.000442	-0.000384	0.000753	0.00103
9.6	-0.000314	-0.000569	-0.000433	-0.000359	0.00077	0.00106
9.61667	-0.000279	-0.000584	-0.000465	-0.000356	0.000808	0.0011
9.63333	-0.000333	-0.000619	-0.000513	-0.000366	0.000836	0.00116
9.65	-0.000312	-0.000633	-0.000499	-0.000375	0.000887	0.00122
9.66667	-0.000325	-0.000604	-0.000493	-0.000341	0.000877	0.00127
9.68333	-0.000304	-0.00059	-0.000457	-0.000285	0.000916	0.00129
9.7	-0.000335	-0.00062	-0.000493	-0.000245	0.000946	0.00133
9.71667	-0.000323	-0.000702	-0.000511	-0.000256	0.00104	0.00136
9.73333	-0.000301	-0.000733	-0.00056	-0.000294	0.00109	0.00143
9.75	-0.000241	-0.000709	-0.000544	-0.000314	0.00114	0.0015
9.76667	-0.000241	-0.000627	-0.0005	-0.000349	0.00114	0.00161
9.78333	-0.000245	-0.000557	-0.000441	-0.000389	0.00115	0.0017
9.8	-0.0003	-0.000514	-0.000434	-0.000438	0.00111	0.00178
9.81667	-0.000351	-0.000513	-0.00045	-0.000443	0.00105	0.00183
9.83333	-0.000402	-0.00052	-0.00043	-0.000409	0.00098	0.00185
9.85	-0.000414	-0.000526	-0.000407	-0.000383	0.000901	0.00183
9.86667	-0.000398	-0.000533	-0.000419	-0.000376	0.000815	0.00175
9.88333	-0.000402	-0.000558	-0.000473	-0.000392	0.0007	0.00164
9.9	-0.000416	-0.000587	-0.000514	-0.00038	0.000619	0.00152
9.91667	-0.000424	-0.000606	-0.000513	-0.000335	0.000541	0.00141
9.93333	-0.000389	-0.000608	-0.000516	-0.000286	0.000487	0.00132
9.95	-0.000339	-0.00061	-0.000523	-0.000278	0.000408	0.00126
9.96667	-0.000291	-0.000615	-0.000546	-0.000305	0.000364	0.00123
9.98333	-0.000256	-0.000607	-0.000549	-0.000348	0.000324	0.00121
10	-0.000237	-0.0006	-0.00054	-0.000376	0.000316	0.00118
10.0167	-0.000219	-0.000587	-0.000525	-0.000411	0.000295	0.00112
10.0333	-0.000219	-0.000609	-0.000521	-0.000439	0.000288	0.00104
10.05	-0.00022	-0.0006	-0.000549	-0.000461	0.000284	0.000938
10.0667	-0.000253	-0.000587	-0.000578	-0.000466	0.000287	0.000826
10.0833	-0.000274	-0.000576	-0.000597	-0.000461	0.000286	0.000721
10.1	-0.000293	-0.000608	-0.000578	-0.000443	0.000275	0.000664
10.1167	-0.000294	-0.000658	-0.000563	-0.000436	0.000257	0.000593
10.1333	-0.000289	-0.000688	-0.00058	-0.000425	0.000259	0.000524
10.15	-0.000291	-0.000693	-0.000592	-0.000427	0.000246	0.000438
10.1667	-0.000284	-0.000694	-0.000602	-0.000438	0.000241	0.000393
10.1833	-0.000285	-0.000697	-0.000575	-0.000448	0.000217	0.000342
10.2	-0.000285	-0.000701	-0.000566	-0.000464	0.000204	0.00032
10.2167	-0.000297	-0.000688	-0.000578	-0.000471	0.000183	0.000308
10.2333	-0.000321	-0.00066	-0.000577	-0.000504	0.000162	0.000333
10.25	-0.00031	-0.000649	-0.000575	-0.00057	0.00016	0.000354
10.2667	-0.000336	-0.000626	-0.000542	-0.00059	0.000154	0.000383
10.2833	-0.000375	-0.000619	-0.000525	-0.000578	0.000147	0.000403
10.3	-0.000475	-0.000598	-0.000538	-0.000509	0.000121	0.000424
10.3167	-0.000505	-0.000608	-0.000567	-0.000496	0.000117	0.000407
10.3333	-0.00047	-0.000645	-0.000615	-0.000493	0.000114	0.000393
10.35	-0.000409	-0.000687	-0.000615	-0.000519	0.000138	0.000366
10.3667	-0.000364	-0.000712	-0.000598	-0.00055	0.000151	0.000366
10.3833	-0.000365	-0.000694	-0.000559	-0.000573	0.000187	0.000354
10.4	-0.000355	-0.000656	-0.000528	-0.000568	0.000189	0.000349
10.4167	-0.00035	-0.00064	-0.000518	-0.000503	0.000196	0.000343
10.4333	-0.000341	-0.000644	-0.000521	-0.000442	0.000205	0.000359
10.45	-0.000339	-0.000669	-0.000524	-0.000399	0.000239	0.000377
10.4667	-0.000341	-0.000668	-0.000509	-0.000392	0.000295	0.000391
10.4833	-0.000337	-0.000651	-0.000523	-0.000397	0.000361	0.000395
10.5	-0.000321	-0.000613	-0.000559	-0.000427	0.00044	0.000431
10.5167	-0.000312	-0.000615	-0.000619	-0.000475	0.000515	0.0005
10.5333	-0.000312	-0.000649	-0.000632	-0.00052	0.000561	0.000599
10.55	-0.00036	-0.000704	-0.000634	-0.000529	0.000591	0.0007
10.5667	-0.00039	-0.000698	-0.000621	-0.000516	0.000589	0.000784
10.5833	-0.000426	-0.000655	-0.00062	-0.000503	0.000577	0.00085
10.6	-0.000401	-0.000617	-0.000612	-0.000501	0.000537	0.000887
10.6167	-0.000416	-0.000666	-0.000598	-0.000525	0.000501	0.000892
10.6333	-0.000405	-0.00072	-0.000566	-0.000557	0.000476	0.000872
10.65	-0.000419	-0.000756	-0.000526	-0.000609	0.000464	0.000839
10.6667	-0.000405	-0.000708	-0.000517	-0.000624	0.000441	0.000818
10.6833	-0.000405	-0.000691	-0.000535	-0.000632	0.000402	0.000799
10.7	-0.000417	-0.0007	-0.000565	-0.000631	0.000365	0.000764
10.7167	-0.000422	-0.000734	-0.000566	-0.000648	0.000352	0.000715
10.7333	-0.000432	-0.000752	-0.000571	-0.000639	0.000342	0.000645
10.75	-0.000416	-0.000742	-0.000595	-0.000614	0.000336	0.000591
10.7667	-0.000405	-0.000762	-0.000645	-0.000563	0.00031	0.000535
10.7833	-0.000373	-0.00082	-0.000669	-0.000536	0.000282	0.000507
10.8	-0.000332	-0.00089	-0.000694	-0.000519	0.000259	0.000498
10.8167	-0.00031	-0.000901	-0.000705	-0.000545	0.000232	0.0005
10.8333	-0.000329	-0.000836	-0.000748	-0.000579	0.000223	0.00049
10.85	-0.000405	-0.000767	-0.000737	-0.000626	0.000185	0.000475
10.8667	-0.000435	-0.000739	-0.000695	-0.000645	0.000191	0.000477
10.8833	-0.000454	-0.000743	-0.000633	-0.000662	0.000191	0.000496
10.9	-0.000427	-0.000738	-0.000616	-0.000656	0.000213	0.000487
10.9167	-0.000442	-0.000751	-0.000643	-0.000665	0.000198	0.000464
10.9333	-0.000427	-0.000772	-0.000654	-0.000625	0.000185	0.000419
10.95	-0.000428	-0.000828	-0.000656	-0.0006	0.00017	0.000409
10.9667	-0.000436	-0.000836	-0.000584	-0.000551	0.000163	0.000386
10.9833	-0.000474	-0.000845	-0.000533	-0.000556	0.000157	0.000363
11	-0.000505	-0.000785	-0.000469	-0.000561	0.000157	0.000315
11.0167	-0.000469	-0.000766	-0.000495	-0.00061	0.000165	0.000304
11.0333	-0.000437	-0.000743	-0.000513	-0.000631	0.000166	0.000324
11.05	-0.000409	-0.000801	-0.000559	-0.000624	0.000152	0.000354
11.0667	-0.000474	-0.000836	-0.000594	-0.000575	0.000134	0.000339
11.0833	-0.000489	-0.000858	-0.000638	-0.000558	0.000119	0.0003
11.1	-0.000491	-0.000811	-0.000656	-0.000598	0.000132	0.000265
11.1167	-0.00043	-0.000757	-0.000632	-0.000645	0.000149	0.000288
11.1333	-0.000403	-0.000756	-0.000603	-0.000692	0.000183	0.000297
11.15	-0.000389	-0.000803	-0.000608	-0.000673	0.000205	0.000311
11.1667	-0.000371	-0.000873	-0.000635	-0.00069	0.000219	0.000292
11.1833	-0.000363	-0.000846	-0.000641	-0.000673	0.000208	0.00032
11.2	-0.000356	-0.00078	-0.000635	-0.000672	0.000187	0.000343
11.2167	-0.000412	-0.000695	-0.00062	-0.000615	0.000165	0.00038
11.2333	-0.000452	-0.000686	-0.000641	-0.00057	0.000163	0.000387
11.25	-0.00046	-0.000708	-0.000624	-0.00056	0.000178	0.000396
11.2667	-0.000405	-0.000725	-0.000611	-0.000591	0.000206	0.000381
11.2833	-0.000368	-0.00072	-0.000569	-0.000633	0.000219	0.000379
11.3	-0.000394	-0.000715	-0.000548	-0.000677	0.000204	0.00037
11.3167	-0.000421	-0.000739	-0.000541	-0.00071	0.000194	0.000389
11.3333	-0.000429	-0.000776	-0.000557	-0.000725	0.000194	0.000416
11.35	-0.000421	-0.000784	-0.000591	-0.000686	0.00023	0.000454
11.3667	-0.000458	-0.000772	-0.000602	-0.000627	0.000251	0.0005
11.3833	-0.000501	-0.000768	-0.000611	-0.00059	0.000266	0.000546
11.4	-0.000514	-0.000804	-0.000604	-0.000579	0.000247	0.000605
11.4167	-0.00049	-0.000821	-0.00059	-0.000592	0.000252	0.000615
11.4333	-0.000479	-0.000791	-0.000538	-0.000589	0.000265	0.000613
11.45	-0.000482	-0.000725	-0.000451	-0.000592	0.000303	0.000602
11.4667	-0.000482	-0.000709	-0.000359	-0.000608	0.000309	0.000635
11.4833	-0.000441	-0.000722	-0.00031	-0.000643	0.000302	0.000632
11.5	-0.000384	-0.00076	-0.000323	-0.000694	0.00028	0.000619
11.5167	-0.000362	-0.000723	-0.000386	-0.000724	0.000262	0.000605
11.5333	-0.000401	-0.000723	-0.000448	-0.000727	0.000249	0.000645
11.55	-0.000483	-0.00074	-0.000494	-0.000713	0.000215	0.00067
11.5667	-0.000522	-0.000831	-0.000519	-0.000692	0.000186	0.000671
11.5833	-0.000534	-0.000887	-0.000544	-0.000661	0.000151	0.000633
11.6	-0.000517	-0.000896	-0.000538	-0.000615	0.000149	0.000619
11.6167	-0.000528	-0.000859	-0.000508	-0.000562	0.000152	0.000594
11.6333	-0.000508	-0.000804	-0.000454	-0.000541	0.000177	0.000609
11.65	-0.000473	-0.000777	-0.000424	-0.00055	0.000233	0.00062
11.6667	-0.000416	-0.000783	-0.000416	-0.000605	0.000343	0.000677
11.6833	-0.000385	-0.000808	-0.000426	-0.00066	0.000553	0.000722
11.7	-0.000362	-0.000829	-0.000456	-0.000656	0.000842	0.000831
11.7167	-0.000373	-0.000819	-0.00047	-0.000631	0.0012	0.001
11.7333	-0.000384	-0.000819	-0.000471	-0.000608	0.00154	0.00127
11.75	-0.00043	-0.000822	-0.000414	-0.000632	0.00189	0.00158
11.7667	-0.000442	-0.000837	-0.000334	-0.00065	0.00224	0.00191
11.7833	-0.000484	-0.000816	-0.000249	-0.00064	0.00261	0.00226
11.8	-0.000493	-0.000783	-0.000215	-0.00063	0.00297	0.00264
11.8167	-0.000534	-0.000777	-0.000207	-0.000598	0.00334	0.00304
11.8333	-0.000526	-0.000828	-0.000217	-0.000589	0.00373	0.00347
11.85	-0.000535	-0.00088	-0.000211	-0.000578	0.00413	0.00389
11.8667	-0.000483	-0.000882	-0.000206	-0.000584	0.00459	0.00432
11.8833	-0.000456	-0.000845	-0.000199	-0.000567	0.00505	0.00476
11.9	-0.000405	-0.000806	-0.000184	-0.000557	0.00552	0.00525
11.9167	-0.000425	-0.000787	-0.000218	-0.000569	0.00591	0.00574
11.9333	-0.000445	-0.000787	-0.000265	-0.00062	0.00628	0.00621
11.95	-0.000506	-0.000774	-0.000345	-0.000668	0.00683	0.00662
11.9667	-0.000527	-0.000761	-0.000405	-0.00071	0.00781	0.00703
11.9833	-0.000567	-0.00074	-0.000479	-0.000729	0.00954	0.00763
12	-0.00058	-0.000755	-0.000547	-0.000749	0.01201	0.00875
12.0167	-0.000617	-0.000778	-0.000599	-0.000752	0.01482	0.01075
12.0333	-0.000614	-0.000776	-0.000642	-0.000743	0.01709	0.01363
12.05	-0.000601	-0.000771	-0.000664	-0.000718	0.01807	0.01681
12.0667	-0.000544	-0.000781	-0.000695	-0.000694	0.01745	0.01924
12.0833	-0.000488	-0.000825	-0.000717	-0.000687	0.01554	0.02019
12.1	-0.000455	-0.000836	-0.000733	-0.000684	0.01297	0.01944
12.1167	-0.00049	-0.000822	-0.00074	-0.000675	0.01031	0.01745
12.1333	-0.000535	-0.000816	-0.000703	-0.000651	0.00798	0.01483
12.15	-0.000544	-0.000854	-0.000697	-0.000631	0.0062	0.01215
12.1667	-0.000497	-0.000882	-0.000664	-0.000651	0.00503	0.00979
12.1833	-0.000469	-0.000905	-0.000686	-0.000676	0.00454	0.008
12.2	-0.000471	-0.000851	-0.000674	-0.000717	0.00477	0.00685
12.2167	-0.000493	-0.000806	-0.000682	-0.000695	0.00577	0.00636
12.2333	-0.000512	-0.000735	-0.000689	-0.000656	0.00751	0.00643
12.25	-0.000534	-0.000741	-0.000693	-0.000591	0.00997	0.00695
12.2667	-0.000549	-0.000762	-0.000696	-0.000541	0.01309	0.00791
12.2833	-0.000541	-0.000801	-0.000675	-0.00049	0.01677	0.0093
12.3	-0.000502	-0.000809	-0.000679	-0.000431	0.02093	0.01118
12.3167	-0.000441	-0.000771	-0.000695	-0.000352	0.02539	0.01355
12.3333	-0.000386	-0.000748	-0.000708	-0.000254	0.02989	0.01636
12.35	-0.000331	-0.000719	-0.000703	-0.000119	0.03415	0.0194
12.3667	-0.000294	-0.000758	-0.000688	1.2e-05	0.03809	0.02236
12.3833	-0.000242	-0.000757	-0.000692	0.000152	0.04212	0.02503
12.4	-0.000202	-0.000768	-0.000709	0.0003	0.04725	0.02743
12.4167	-0.000133	-0.000752	-0.000733	0.000424	0.05492	0.02983
12.4333	-0.00011	-0.000754	-0.00077	0.000465	0.06614	0.03286
12.45	-8.2e-05	-0.000734	-0.000819	0.000354	0.08024	0.03742
12.4667	-8.9e-05	-0.000721	-0.000841	0.000202	0.09397	0.04427
12.4833	-3.2e-05	-0.00072	-0.000812	7.9e-05	0.10261	0.05332
12.5	1.9e-05	-0.000742	-0.000742	4.7e-05	0.10256	0.06285
12.5167	6.1e-05	-0.000746	-0.000702	1.4e-05	0.09356	0.06991
12.5333	6.2e-05	-0.000754	-0.000689	-7.5e-05	0.07851	0.07171
12.55	5.3e-05	-0.000764	-0.000692	-0.000207	0.06158	0.06737
12.5667	2.7e-05	-0.00079	-0.000671	-0.000354	0.046	0.05831
12.5833	-1.9e-05	-0.000788	-0.000635	-0.000434	0.03341	0.04718
12.6	-0.000123	-0.000797	-0.00057	-0.000506	0.02396	0.03642
12.6167	-0.000231	-0.000786	-0.00042	-0.000545	0.01715	0.02741
12.6333	-0.00037	-0.000795	9e-05	-0.000628	0.01226	0.02054
12.65	-0.000439	-0.000779	0.00148	-0.000686	0.00876	0.01554
12.6667	-0.000482	-0.000756	0.00461	-0.000739	0.00624	0.01189
12.6833	-0.000473	-0.000747	0.0107	-0.000738	0.0044	0.00918
12.7	-0.000481	-0.000755	0.02151	-0.000721	0.00306	0.00705
12.7167	-0.000511	-0.000808	0.03954	-0.000686	0.00209	0.00533
12.7333	-0.000552	-0.000838	0.06764	-0.000676	0.00146	0.0039
12.75	-0.000578	-0.000857	0.10773	-0.000676	0.00106	0.00278
12.7667	-0.000553	-0.000824	0.1588	-0.000683	0.000805	0.00192
12.7833	-0.000515	-0.000807	0.21385	-0.000698	0.000623	0.00133
12.8	-0.000494	-0.000795	0.26035	-0.000716	0.000477	0.000914
12.8167	-0.000495	-0.000825	0.28449	-0.000737	0.000379	0.000653
12.8333	-0.000498	-0.000825	0.27929	-0.000719	0.000303	0.0005
12.85	-0.000494	-0.00082	0.24829	-0.000685	0.000256	0.000403
12.8667	-0.000506	-0.000794	0.20198	-0.000683	0.000232	0.00032
12.8833	-0.000521	-0.000816	0.1519	-0.000698	0.00019	0.000247
12.9	-0.000537	-0.000832	0.10604	-0.000718	0.000148	0.00021
12.9167	-0.000513	-0.00085	0.06896	-0.000663	0.00011	0.000208
12.9333	-0.000483	-0.000823	0.04194	-0.000599	0.00012	0.000211
12.95	-0.000454	-0.000819	0.02406	-0.000554	0.000143	0.000199
12.9667	-0.000478	-0.000839	0.01319	-0.000536	0.000133	0.000163
12.9833	-0.000511	-0.000871	0.00699	-0.000528	9.7e-05	0.000134
13	-0.000535	-0.000907	0.00363	-0.000496	5.5e-05	0.000116
13.0167	-0.000525	-0.000903	0.00183	-0.000507	5.5e-05	0.000123
13.0333	-0.000523	-0.000913	0.00088	-0.000523	4.9e-05	0.000144
13.05	-0.000508	-0.00088	0.000426	-0.000558	4e-05	0.000151
13.0667	-0.000492	-0.00087	0.000162	-0.000592	5e-06	0.000149
13.0833	-0.000449	-0.000855	-2.4e-05	-0.000625	0	0.000122
13.1	-0.000429	-0.000869	-0.000213	-0.000664	-1.8e-05	9.7e-05
13.1167	-0.000437	-0.000895	-0.000338	-0.000668	-1e-05	6.6e-05
13.1333	-0.000491	-0.000918	-0.000399	-0.0007	-1e-06	6.5e-05
13.15	-0.000553	-0.000932	-0.000399	-0.000738	5.8e-05	6.8e-05
13.1667	-0.000593	-0.000913	-0.000399	-0.000789	0.000114	8e-05
13.1833	-0.000584	-0.000902	-0.00041	-0.000795	0.000192	8.7e-05
13.2	-0.00056	-0.000892	-0.000421	-0.00076	0.000318	0.000175
13.2167	-0.000544	-0.000906	-0.000426	-0.000739	0.000552	0.000385
13.2333	-0.000553	-0.000896	-0.000444	-0.000739	0.000939	0.000791
13.25	-0.000585	-0.000902	-0.000479	-0.00079	0.00144	0.00139
13.2667	-0.000596	-0.000888	-0.000528	-0.000797	0.00204	0.00224
13.2833	-0.000595	-0.000881	-0.000557	-0.000804	0.00266	0.00326
13.3	-0.000585	-0.000837	-0.000577	-0.000756	0.00335	0.00444
13.3167	-0.00063	-0.000809	-0.000566	-0.000748	0.00415	0.00564
13.3333	-0.000679	-0.000803	-0.000567	-0.000748	0.00513	0.007
13.35	-0.000701	-0.000842	-0.000575	-0.000772	0.00622	0.00857
13.3667	-0.000692	-0.000876	-0.000589	-0.000773	0.00725	0.01053
13.3833	-0.000687	-0.000882	-0.000599	-0.000775	0.00792	0.01265
13.4	-0.000689	-0.000861	-0.000615	-0.000798	0.00796	0.01447
13.4167	-0.000652	-0.000832	-0.000639	-0.000845	0.0073	0.01535
13.4333	-0.000615	-0.000825	-0.000678	-0.000874	0.00612	0.01489
13.45	-0.000606	-0.000852	-0.00069	-0.000872	0.00475	0.01321
13.4667	-0.000606	-0.000904	-0.000727	-0.000862	0.00346	0.01081
13.4833	-0.000582	-0.000946	-0.000726	-0.000868	0.00243	0.00833
13.5	-0.000537	-0.000938	-0.000737	-0.000917	0.00169	0.00618
13.5167	-0.000543	-0.0009	-0.000711	-0.000951	0.00117	0.0045
13.5333	-0.000572	-0.000869	-0.000697	-0.000983	0.000821	0.00326
13.55	-0.000593	-0.000855	-0.000699	-0.000957	0.000564	0.00235
13.5667	-0.000591	-0.000839	-0.000703	-0.000919	0.000383	0.00169
13.5833	-0.000611	-0.000853	-0.000735	-0.000863	0.000237	0.0012
13.6	-0.000639	-0.000865	-0.00075	-0.000845	0.00014	0.000853
13.6167	-0.00067	-0.000902	-0.000781	-0.000845	9e-05	0.000604
13.6333	-0.000659	-0.000878	-0.000767	-0.000848	6.5e-05	0.000431
13.65	-0.000631	-0.000888	-0.000759	-0.000819	2.4e-05	0.000298
13.6667	-0.000601	-0.00088	-0.000712	-0.000832	-2.1e-05	0.000198
13.6833	-0.000604	-0.000911	-0.000702	-0.000839	-3.6e-05	0.000122
13.7	-0.000654	-0.000916	-0.000635	-0.000867	-1.2e-05	8.7e-05
13.7167	-0.000699	-0.000931	-0.00062	-0.000828	1.2e-05	8.3e-05
13.7333	-0.000713	-0.000918	-0.000591	-0.000818	1.7e-05	8e-05
13.75	-0.000688	-0.000906	-0.000653	-0.000792	2.8e-05	6.2e-05
13.7667	-0.000662	-0.000868	-0.000709	-0.000804	4.7e-05	3.8e-05
13.7833	-0.000644	-0.000874	-0.000773	-0.00079	6e-05	2.7e-05
13.8	-0.000658	-0.000879	-0.000779	-0.000826	6.1e-05	3.9e-05
13.8167	-0.000648	-0.000923	-0.00076	-0.000845	4.2e-05	4.6e-05
13.8333	-0.000649	-0.000929	-0.000734	-0.000891	3.3e-05	3.4e-05
13.85	-0.000607	-0.000929	-0.000728	-0.000877	-1e-06	1.8e-05
13.8667	-0.000617	-0.000916	-0.000744	-0.000846	-2.1e-05	1.1e-05
13.8833	-0.000629	-0.00091	-0.000764	-0.000788	-5.2e-05	2.8e-05
13.9	-0.000666	-0.000896	-0.000786	-0.000777	-5.2e-05	1.8e-05
13.9167	-0.000652	-0.000882	-0.000799	-0.0008	-4.6e-05	2.3e-05
13.9333	-0.000641	-0.000859	-0.000803	-0.000825	-2e-05	9e-06
13.95	-0.000634	-0.000877	-0.000826	-0.000831	-1.8e-05	1.9e-05
13.9667	-0.000677	-0.000892	-0.000842	-0.000819	-3.4e-05	-1.2e-05
13.9833	-0.000709	-0.000926	-0.000858	-0.000827	-7.3e-05	-1.7e-05
14	-0.00073	-0.000952	-0.00082	-0.000808	-0.000119	-1.7e-05
14.0167	-0.000723	-0.000972	-0.000776	-0.000785	-0.000145	2.4e-05
14.0333	-0.00069	-0.000966	-0.000748	-0.000736	-0.00016	8.1e-05
14.05	-0.000677	-0.000919	-0.000746	-0.000698	-0.000123	0.000149
14.0667	-0.000651	-0.000885	-0.000757	-0.000644	-7.4e-05	0.000223
14.0833	-0.000663	-0.000879	-0.000764	-0.000602	-1.3e-05	0.000278
14.1	-0.000622	-0.000887	-0.000772	-0.00056	6e-06	0.000308
14.1167	-0.000577	-0.000883	-0.000765	-0.000555	1e-06	0.000298
14.1333	-0.0005	-0.000896	-0.000758	-0.00056	-3.1e-05	0.000245
14.15	-0.000472	-0.000936	-0.00075	-0.000584	-5.5e-05	0.000202
14.1667	-0.00046	-0.000976	-0.000762	-0.000613	-0.000109	0.00015
14.1833	-0.0005	-0.000987	-0.000733	-0.000663	-0.000142	0.000119
14.2	-0.000544	-0.000946	-0.000723	-0.000729	-0.000183	5.5e-05
14.2167	-0.000588	-0.000915	-0.000734	-0.000792	-0.000152	-7e-06
14.2333	-0.000579	-0.000877	-0.000811	-0.000845	-0.000121	-7.6e-05
14.25	-0.000552	-0.000885	-0.000851	-0.000874	-6.6e-05	-0.000121
14.2667	-0.000543	-0.000898	-0.000865	-0.000872	-6.5e-05	-0.000134
14.2833	-0.000584	-0.000923	-0.000837	-0.000827	-8.1e-05	-0.000116
14.3	-0.000637	-0.000931	-0.000826	-0.000767	-0.000119	-9.4e-05
14.3167	-0.00067	-0.000931	-0.000801	-0.000751	-9.9e-05	-8e-05
14.3333	-0.000671	-0.000942	-0.000772	-0.000784	-2.7e-05	-6.7e-05
14.35	-0.000663	-0.000959	-0.000773	-0.000821	0.000155	-2.2e-05
14.3667	-0.000676	-0.000947	-0.000819	-0.000821	0.000488	6e-05
14.3833	-0.000688	-0.000919	-0.000901	-0.000778	0.00113	0.000228
14.4	-0.000685	-0.000893	-0.000939	-0.000777	0.00218	0.000582
14.4167	-0.000673	-0.000911	-0.000919	-0.000781	0.00371	0.0012
14.4333	-0.000679	-0.000956	-0.000887	-0.000812	0.00568	0.00217
14.45	-0.000738	-0.000972	-0.000879	-0.000787	0.00788	0.0035
14.4667	-0.000752	-0.000946	-0.000904	-0.000751	0.00996	0.00522
14.4833	-0.00075	-0.000878	-0.000887	-0.000699	0.01136	0.00718
14.5	-0.000664	-0.000828	-0.000853	-0.000688	0.01168	0.00899
14.5167	-0.000606	-0.000809	-0.000821	-0.000674	0.01086	0.01019
14.5333	-0.000529	-0.000795	-0.000822	-0.000645	0.00921	0.01042
14.55	-0.000507	-0.000795	-0.000846	-0.000576	0.00725	0.00969
14.5667	-0.000468	-0.000799	-0.000837	-0.000539	0.00541	0.00827
14.5833	-0.000433	-0.00085	-0.000838	-0.000568	0.00392	0.00658
14.6	-0.000378	-0.000883	-0.000824	-0.000665	0.00278	0.00498
14.6167	-0.00037	-0.00089	-0.00084	-0.000755	0.00194	0.00367
14.6333	-0.000417	-0.000863	-0.000839	-0.00081	0.00132	0.00266
14.65	-0.000524	-0.000835	-0.000854	-0.00083	0.000887	0.00192
14.6667	-0.000609	-0.00085	-0.000846	-0.000868	0.000606	0.00137
14.6833	-0.000663	-0.000893	-0.000828	-0.000912	0.000441	0.000991
14.7	-0.000651	-0.000964	-0.000797	-0.000912	0.000361	0.000762
14.7167	-0.000669	-0.00101	-0.000802	-0.000899	0.000304	0.000674
14.7333	-0.000703	-0.00103	-0.000832	-0.00087	0.000251	0.000668
14.75	-0.000751	-0.000975	-0.000868	-0.000871	0.000185	0.000667
14.7667	-0.000748	-0.000934	-0.000863	-0.000841	0.00014	0.000616
14.7833	-0.000728	-0.000915	-0.000864	-0.00079	9.7e-05	0.00054
14.8	-0.000737	-0.000962	-0.000829	-0.00075	5.1e-05	0.000486
14.8167	-0.000751	-0.000972	-0.000829	-0.000718	2.3e-05	0.000441
14.8333	-0.000745	-0.000976	-0.000791	-0.000721	1e-05	0.00038
14.85	-0.000677	-0.000942	-0.000797	-0.000708	2.6e-05	0.000308
14.8667	-0.000644	-0.000921	-0.000759	-0.000731	2.3e-05	0.000249
14.8833	-0.000626	-0.000899	-0.000714	-0.000749	4.5e-05	0.000239
14.9	-0.000638	-0.000901	-0.000628	-0.000786	9.2e-05	0.000267
14.9167	-0.000649	-0.000933	-0.00051	-0.000784	0.000183	0.000379
14.9333	-0.000649	-0.000977	-0.000301	-0.000779	0.000298	0.000528
14.95	-0.000652	-0.000999	9e-06	-0.000768	0.000413	0.000716
14.9667	-0.000606	-0.001	0.000396	-0.000799	0.000568	0.000881
14.9833	-0.000543	-0.00098	0.000795	-0.000857	0.000832	0.00103
15	-0.000433	-0.000971	0.00116	-0.000916	0.0014	0.00117
15.0167	-0.000313	-0.000943	0.00134	-0.000921	0.00243	0.00141
15.0333	-0.000201	-0.000933	0.00128	-0.000859	0.0041	0.0019
15.05	-0.000108	-0.000922	0.000967	-0.000766	0.00638	0.00285
15.0667	-2.2e-05	-0.000936	0.000559	-0.000642	0.00907	0.00437
15.0833	4.8e-05	-0.000944	0.000165	-0.000499	0.01166	0.00641
15.1	5.6e-05	-0.000944	-0.000174	-0.000311	0.01362	0.00874
15.1167	-5.5e-05	-0.00094	-0.000435	-7.9e-05	0.01443	0.01093
15.1333	-0.000231	-0.00095	-0.000626	0.000203	0.01396	0.01251
15.15	-0.000421	-0.000969	-0.000732	0.000503	0.01239	0.01308
15.1667	-0.00053	-0.000981	-0.000788	0.00074	0.01026	0.01259
15.1833	-0.000586	-0.000961	-0.000811	0.000842	0.00805	0.01123
15.2	-0.000597	-0.000935	-0.000824	0.000793	0.00613	0.00943
15.2167	-0.000635	-0.000919	-0.000826	0.00061	0.00459	0.00755
15.2333	-0.000664	-0.000923	-0.000801	0.000328	0.0034	0.00585
15.25	-0.000674	-0.000926	-0.000767	1.9e-05	0.00249	0.00445
15.2667	-0.000651	-0.000889	-0.000723	-0.000298	0.00184	0.00337
15.2833	-0.000641	-0.000867	-0.000725	-0.000537	0.00134	0.00259
15.3	-0.00065	-0.000869	-0.000693	-0.000739	0.000954	0.00201
15.3167	-0.000674	-0.000926	-0.000654	-0.000826	0.000628	0.00157
15.3333	-0.000695	-0.000967	-0.000563	-0.000878	0.000386	0.0012
15.35	-0.000732	-0.00097	-0.000538	-0.000894	0.000199	0.000891
15.3667	-0.000731	-0.000955	-0.000553	-0.000919	7.3e-05	0.000631
15.3833	-0.000711	-0.000937	-0.000628	-0.000901	-2.5e-05	0.000426
15.4	-0.000656	-0.000945	-0.000702	-0.000842	-7.5e-05	0.000239
15.4167	-0.00061	-0.000928	-0.000767	-0.000784	-0.000104	9.8e-05
15.4333	-0.00039	-0.000917	-0.000827	-0.000756	-9.9e-05	-1e-05
15.45	0.000258	-0.000894	-0.000865	-0.000737	-5e-05	-7e-05
15.4667	0.00187	-0.000917	-0.00089	-0.000639	8.1e-05	-9.6e-05
15.4833	0.00507	-0.000954	-0.000855	-0.000414	0.000345	-7.9e-05
15.5	0.01076	-0.000993	-0.000823	-1.6e-05	0.000818	-2.2e-05
15.5167	0.01959	-0.001	-0.00077	0.000508	0.00148	5.2e-05
15.5333	0.03178	-0.001	-0.00078	0.00109	0.00226	0.000171
15.55	0.04651	-0.001	-0.000766	0.00162	0.00291	0.000364
15.5667	0.06155	-0.000961	-0.00079	0.00198	0.0033	0.000578
15.5833	0.07344	-0.000895	-0.000786	0.00201	0.00327	0.000751
15.6	0.0785	-0.000827	-0.000826	0.00171	0.00291	0.000756
15.6167	0.07505	-0.000853	-0.00085	0.00117	0.00232	0.000682
15.6333	0.064	-0.000908	-0.000887	0.000601	0.00173	0.000541
15.65	0.0489	-0.000965	-0.000896	0.000104	0.00121	0.000468
15.6667	0.03358	-0.000964	-0.000923	-0.00029	0.000829	0.000413
15.6833	0.02092	-0.000959	-0.000932	-0.000562	0.000551	0.000359
15.7	0.01193	-0.00097	-0.000932	-0.000709	0.00038	0.000267
15.7167	0.00622	-0.001	-0.00093	-0.000749	0.00026	0.000176
15.7333	0.00296	-0.00103	-0.000949	-0.000744	0.000206	0.00013
15.75	0.00118	-0.00105	-0.000974	-0.000748	0.000172	0.000123
15.7667	0.000308	-0.00107	-0.000954	-0.00074	0.000186	0.000129
15.7833	-0.00014	-0.00108	-0.000937	-0.000772	0.000202	0.000127
15.8	-0.000354	-0.00107	-0.000922	-0.000836	0.000232	0.000113
15.8167	-0.000492	-0.00104	-0.000935	-0.000945	0.000231	0.000111
15.8333	-0.000593	-0.000999	-0.00092	-0.000983	0.000225	0.00011
15.85	-0.000664	-0.000975	-0.000918	-0.000955	0.000197	0.000142
15.8667	-0.000676	-0.000987	-0.000901	-0.000872	0.000169	0.000152
15.8833	-0.00066	-0.00101	-0.00089	-0.000816	0.000138	0.000148
15.9	-0.000642	-0.00101	-0.000872	-0.000803	0.000128	9.3e-05
15.9167	-0.00064	-0.00097	-0.000875	-0.000823	0.000136	4.3e-05
15.9333	-0.000644	-0.000927	-0.000912	-0.000873	0.000142	2.6e-05
15.95	-0.000667	-0.000908	-0.000916	-0.000901	0.000145	6.5e-05
15.9667	-0.0007	-0.000928	-0.000912	-0.000931	0.000146	0.000134
15.9833	-0.000708	-0.000933	-0.000867	-0.000944	0.000168	0.000193
16	-0.000691	-0.000948	-0.000859	-0.000961	0.000191	0.000247
16.0167	-0.00067	-0.000961	-0.000857	-0.000974	0.000215	0.000318
16.0333	-0.000687	-0.000993	-0.000874	-0.000975	0.000231	0.000407
16.05	-0.000716	-0.00102	-0.000877	-0.000977	0.000234	0.000482
16.0667	-0.000754	-0.00106	-0.000879	-0.000969	0.000219	0.000486
16.0833	-0.00076	-0.00111	-0.000872	-0.00095	0.000193	0.000443
16.1	-0.000794	-0.00112	-0.000861	-0.000923	0.00016	0.000374
16.1167	-0.0008	-0.00107	-0.000819	-0.000896	0.00013	0.000331
16.1333	-0.000827	-0.001	-0.000815	-0.000901	0.0001	0.000294
16.15	-0.00079	-0.000956	-0.000846	-0.000925	0.000119	0.000264
16.1667	-0.00078	-0.000979	-0.000926	-0.000947	0.000135	0.00023
16.1833	-0.000726	-0.000997	-0.00095	-0.000945	0.000162	0.000222
16.2	-0.000705	-0.00104	-0.000944	-0.000926	0.000178	0.000246
16.2167	-0.000662	-0.00106	-0.000883	-0.000905	0.000245	0.000301
16.2333	-0.000688	-0.00109	-0.000861	-0.000895	0.000343	0.000373
16.25	-0.000718	-0.00107	-0.000862	-0.000889	0.000433	0.000462
16.2667	-0.000764	-0.00101	-0.000902	-0.000916	0.000511	0.000561
16.2833	-0.000796	-0.000957	-0.000928	-0.000933	0.000608	0.000695
16.3	-0.000834	-0.000941	-0.000913	-0.000951	0.000751	0.000843
16.3167	-0.000855	-0.000963	-0.00089	-0.000955	0.00093	0.00107
16.3333	-0.000813	-0.000998	-0.000881	-0.000957	0.00111	0.00131
16.35	-0.000762	-0.00103	-0.000931	-0.000951	0.00129	0.0016
16.3667	-0.000732	-0.00103	-0.000988	-0.000898	0.00146	0.00187
16.3833	-0.000743	-0.00102	-0.00102	-0.000831	0.00161	0.00214
16.4	-0.00074	-0.00102	-0.000999	-0.000806	0.00169	0.00236
16.4167	-0.000731	-0.00104	-0.001	-0.000813	0.00171	0.0025
16.4333	-0.000737	-0.00104	-0.00101	-0.000876	0.00169	0.00258
16.45	-0.000752	-0.000992	-0.00102	-0.000872	0.00165	0.00259
16.4667	-0.000767	-0.000953	-0.000955	-0.000912	0.00158	0.00256
16.4833	-0.000765	-0.000958	-0.000913	-0.00091	0.00147	0.00244
16.5	-0.000777	-0.000985	-0.000859	-0.000973	0.00132	0.00228
16.5167	-0.000779	-0.000995	-0.00086	-0.000975	0.00112	0.00207
16.5333	-0.000794	-0.000966	-0.000872	-0.000982	0.000906	0.00186
16.55	-0.000782	-0.000964	-0.000906	-0.000934	0.000715	0.00163
16.5667	-0.000759	-0.000973	-0.000957	-0.000906	0.000573	0.0014
16.5833	-0.000726	-0.000998	-0.000983	-0.000873	0.00047	0.00117
16.6	-0.000716	-0.000975	-0.000995	-0.000861	0.000372	0.000936
16.6167	-0.000731	-0.000941	-0.00097	-0.000846	0.000244	0.000721
16.6333	-0.000744	-0.000924	-0.000919	-0.000854	0.000109	0.000519
16.65	-0.000754	-0.000947	-0.000857	-0.00086	-3.7e-05	0.000345
16.6667	-0.000778	-0.000974	-0.000828	-0.000846	-0.000118	0.000194
16.6833	-0.000802	-0.000947	-0.000847	-0.000769	-0.000179	7.8e-05
16.7	-0.000798	-0.000901	-0.00089	-0.000686	-0.000207	-1e-05
16.7167	-0.000773	-0.000857	-0.000901	-0.000581	-0.000259	-8e-05
16.7333	-0.00077	-0.000838	-0.000889	-0.00047	-0.000295	-0.000157
16.75	-0.000776	-0.000792	-0.000861	-0.000226	-0.000309	-0.000228
16.7667	-0.000784	-0.000717	-0.00087	0.000159	-0.000269	-0.00024
16.7833	-0.000752	-0.000599	-0.000906	0.000801	-0.000196	-0.000212
16.8	-0.00075	-0.000394	-0.000963	0.00169	-7.6e-05	-0.000164
16.8167	-0.000722	-5.3e-05	-0.000999	0.00291	6.6e-05	-0.000151
16.8333	-0.000709	0.000441	-0.000995	0.00447	0.000238	-9.8e-05
16.85	-0.000611	0.00107	-0.000975	0.00645	0.000403	1.4e-05
16.8667	-0.000481	0.00188	-0.000949	0.00889	0.000538	0.000174
16.8833	-0.000255	0.00289	-0.000916	0.01183	0.000607	0.000295
16.9	-4.2e-05	0.00411	-0.000868	0.0152	0.000571	0.000347
16.9167	0.000139	0.00556	-0.000797	0.01894	0.00046	0.000327
16.9333	0.000197	0.0072	-0.000778	0.02294	0.000286	0.000279
16.95	0.000139	0.00906	-0.000786	0.02703	0.000147	0.000199
16.9667	-3.7e-05	0.01095	-0.00085	0.03104	1.8e-05	0.00012
16.9833	-0.000269	0.01287	-0.000887	0.03466	-5.9e-05	3e-05
17	-0.000519	0.01465	-0.000898	0.03769	-0.000144	-3.1e-05
17.0167	-0.000692	0.01632	-0.000891	0.0399	-0.000188	-8.7e-05
17.0333	-0.000791	0.01766	-0.000894	0.04118	-0.000228	-0.000121
17.05	-0.000803	0.0186	-0.0009	0.0414	-0.000245	-0.000141
17.0667	-0.000768	0.01898	-0.000871	0.04046	-0.000264	-0.00013
17.0833	-0.000729	0.01884	-0.00084	0.03846	-0.000282	-0.000108
17.1	-0.000691	0.01816	-0.000807	0.03551	-0.00029	-0.000104
17.1167	-0.000701	0.01701	-0.000824	0.03197	-0.000291	-0.000152
17.1333	-0.000705	0.01554	-0.000833	0.02798	-0.000281	-0.000208
17.15	-0.000706	0.01383	-0.000864	0.02383	-0.000265	-0.000247
17.1667	-0.000708	0.012	-0.000859	0.01964	-0.000217	-0.000212
17.1833	-0.000728	0.01005	-0.000835	0.01573	-0.00013	-0.000162
17.2	-0.000749	0.00811	-0.000824	0.01223	-1.8e-05	-0.000103
17.2167	-0.000729	0.00627	-0.000839	0.00924	8.8e-05	-6.9e-05
17.2333	-0.000708	0.00464	-0.000899	0.00671	0.000193	-9e-06
17.25	-0.00072	0.00323	-0.000941	0.00463	0.000311	9.1e-05
17.2667	-0.00077	0.00209	-0.000973	0.00298	0.000391	0.00021
17.2833	-0.000787	0.0012	-0.000993	0.00171	0.000421	0.000304
17.3	-0.000773	0.00058	-0.00101	0.000793	0.000358	0.000348
17.3167	-0.000738	0.000131	-0.00101	0.000163	0.000275	0.00035
17.3333	-0.000724	-0.000193	-0.000994	-0.000227	0.000166	0.000316
17.35	-0.000738	-0.000438	-0.000974	-0.00046	7.1e-05	0.000241
17.3667	-0.000768	-0.000611	-0.000926	-0.000615	-1.4e-05	0.00014
17.3833	-0.00079	-0.000705	-0.00091	-0.000713	-8e-05	2.2e-05
17.4	-0.000788	-0.000772	-0.000895	-0.000779	-0.000137	-7.5e-05
17.4167	-0.00077	-0.000793	-0.000938	-0.000822	-0.000196	-0.000137
17.4333	-0.000775	-0.000841	-0.000959	-0.000854	-0.000245	-0.00016
17.45	-0.000768	-0.000855	-0.000971	-0.000892	-0.000269	-0.000156
17.4667	-0.000764	-0.000891	-0.000927	-0.000911	-0.000255	-0.000156
17.4833	-0.000751	-0.000883	-0.000861	-0.000929	-0.00023	-0.000151
17.5	-0.000767	-0.000897	-0.000791	-0.000913	-0.000214	-0.000173
17.5167	-0.000785	-0.000904	-0.000787	-0.000894	-0.000222	-0.000186
17.5333	-0.000775	-0.000933	-0.00083	-0.000844	-0.000266	-0.000216
17.55	-0.00073	-0.000969	-0.00091	-0.000836	-0.00032	-0.000231
17.5667	-0.000702	-0.000988	-0.000967	-0.000847	-0.000373	-0.000255
17.5833	-0.000706	-0.000991	-0.00101	-0.000909	-0.000383	-0.000258
17.6	-0.000736	-0.000983	-0.00102	-0.000959	-0.000377	-0.000266
17.6167	-0.000735	-0.000982	-0.000974	-0.001	-0.000368	-0.000279
17.6333	-0.000713	-0.000983	-0.000923	-0.000999	-0.000366	-0.000315
17.65	-0.000689	-0.000984	-0.000867	-0.000996	-0.000375	-0.000344
17.6667	-0.000707	-0.000988	-0.00088	-0.000995	-0.000367	-0.000369
17.6833	-0.000748	-0.00101	-0.000904	-0.00101	-0.000388	-0.000381
17.7	-0.000776	-0.00103	-0.000913	-0.000979	-0.0004	-0.000396
17.7167	-0.000742	-0.00104	-0.000866	-0.000911	-0.000435	-0.000405
17.7333	-0.000731	-0.00103	-0.000801	-0.000827	-0.000427	-0.000405
17.75	-0.000741	-0.00102	-0.000769	-0.000782	-0.000419	-0.000416
17.7667	-0.000816	-0.00101	-0.000773	-0.000748	-0.000408	-0.000412
17.7833	-0.000811	-0.000991	-0.00079	-0.000706	-0.000426	-0.000433
17.8	-0.00078	-0.000915	-0.000804	-0.000592	-0.000437	-0.000431
17.8167	-0.000722	-0.000844	-0.000821	-0.000386	-0.000431	-0.000452
17.8333	-0.000708	-0.000741	-0.000846	-5.9e-05	-0.000428	-0.000442
17.85	-0.000694	-0.000631	-0.000881	0.000329	-0.000426	-0.000444
17.8667	-0.00064	-0.000452	-0.000885	0.000719	-0.000422	-0.000442
17.8833	-0.000514	-0.000251	-0.000891	0.001	-0.000389	-0.000454
17.9	-0.000367	-7.3e-05	-0.000875	0.00115	-0.000373	-0.000463
17.9167	-0.000214	3.3e-05	-0.000907	0.00107	-0.000383	-0.000456
17.9333	-0.00016	5e-05	-0.000915	0.000843	-0.000398	-0.000455
17.95	-0.000172	-2.2e-05	-0.000927	0.00047	-0.0004	-0.000453
17.9667	-0.000277	-0.000167	-0.000918	0.000104	-0.000389	-0.000454
17.9833	-0.000394	-0.000376	-0.000927	-0.000241	-0.000391	-0.000434
18	-0.000488	-0.000567	-0.000931	-0.000473	-0.000396	-0.000408
18.0167	-0.000546	-0.00071	-0.000909	-0.000638	-0.000402	-0.000392
18.0333	-0.000591	-0.000806	-0.000888	-0.000714	-0.000411	-0.000374
18.05	-0.000647	-0.000878	-0.00087	-0.000762	-0.000403	-0.000361
18.0667	-0.000712	-0.000937	-0.000873	-0.000808	-0.000373	-0.000336
18.0833	-0.000736	-0.000961	-0.000874	-0.000836	-0.000339	-0.000328
18.1	-0.000754	-0.000966	-0.000897	-0.000864	-0.000346	-0.000307
18.1167	-0.000719	-0.000984	-0.000888	-0.000837	-0.00038	-0.000292
18.1333	-0.000702	-0.000991	-0.000904	-0.000853	-0.000428	-0.000305
18.15	-0.000659	-0.00103	-0.000895	-0.000878	-0.000462	-0.000344
18.1667	-0.000656	-0.00103	-0.000937	-0.000914	-0.000482	-0.000394
18.1833	-0.00068	-0.00105	-0.000916	-0.000884	-0.000467	-0.000405
18.2	-0.000711	-0.00103	-0.000907	-0.0008	-0.000438	-0.000412
18.2167	-0.000749	-0.00105	-0.000874	-0.000746	-0.000412	-0.000419
18.2333	-0.000749	-0.00102	-0.000896	-0.000698	-0.000423	-0.000433
18.25	-0.000745	-0.00102	-0.000914	-0.000664	-0.000439	-0.000449
18.2667	-0.000734	-0.000969	-0.000929	-0.000593	-0.000459	-0.000446
18.2833	-0.000748	-0.000921	-0.000921	-0.000559	-0.000458	-0.00045
18.3	-0.000776	-0.000881	-0.000912	-0.000559	-0.000462	-0.000453
18.3167	-0.00076	-0.000908	-0.000899	-0.000623	-0.000463	-0.000461
18.3333	-0.00071	-0.000949	-0.000898	-0.000681	-0.000468	-0.000452
18.35	-0.000655	-0.000977	-0.000875	-0.000737	-0.000465	-0.000424
18.3667	-0.000638	-0.000973	-0.000864	-0.00075	-0.000455	-0.000418
18.3833	-0.000632	-0.000982	-0.000853	-0.000796	-0.00044	-0.000431
18.4	-0.000577	-0.00103	-0.000876	-0.000828	-0.000432	-0.000442
18.4167	-0.000443	-0.00106	-0.000876	-0.000851	-0.000437	-0.000438
18.4333	-0.000215	-0.0011	-0.000858	-0.000797	-0.00044	-0.000407
18.45	0.000132	-0.00107	-0.000818	-0.000741	-0.000443	-0.00039
18.4667	0.000645	-0.00103	-0.000809	-0.000665	-0.00042	-0.000351
18.4833	0.00139	-0.000955	-0.000819	-0.000579	-0.000405	-0.000329
18.5	0.0023	-0.000925	-0.00085	-0.000442	-0.000376	-0.000307
18.5167	0.00319	-0.000931	-0.000876	-0.00026	-0.00036	-0.000296
18.5333	0.00374	-0.000957	-0.000887	-8e-05	-0.000334	-0.000285
18.55	0.00381	-0.00099	-0.000883	0.000124	-0.000323	-0.000254
18.5667	0.00341	-0.001	-0.000865	0.000241	-0.000307	-0.000216
18.5833	0.00273	-0.00102	-0.000864	0.000279	-0.000299	-0.000196
18.6	0.00201	-0.000995	-0.00086	0.000179	-0.000287	-0.000204
18.6167	0.0014	-0.00097	-0.000879	5.5e-05	-0.000285	-0.000226
18.6333	0.000974	-0.000937	-0.000911	-9.6e-05	-0.000274	-0.000224
18.65	0.000705	-0.000967	-0.000951	-0.000248	-0.000262	-0.000231
18.6667	0.000534	-0.001	-0.000963	-0.000446	-0.000235	-0.000242
18.6833	0.000379	-0.00103	-0.00093	-0.000618	-0.000211	-0.000277
18.7	0.000177	-0.000998	-0.00089	-0.000755	-0.000183	-0.000292
18.7167	-7.3e-05	-0.000977	-0.000852	-0.000816	-0.000189	-0.000307
18.7333	-0.000306	-0.000944	-0.000872	-0.000849	-0.000238	-0.000296
18.75	-0.000482	-0.000921	-0.000904	-0.000877	-0.000294	-0.000285
18.7667	-0.000572	-0.000893	-0.000961	-0.00092	-0.000328	-0.000259
18.7833	-0.000635	-0.000906	-0.000959	-0.000956	-0.000312	-0.000249
18.8	-0.000674	-0.000952	-0.000951	-0.000968	-0.000311	-0.000227
18.8167	-0.000713	-0.000992	-0.000912	-0.000957	-0.000296	-0.00021
18.8333	-0.00071	-0.00102	-0.000901	-0.000962	-0.000302	-0.000198
18.85	-0.000714	-0.00104	-0.00089	-0.000953	-0.000307	-0.000223
18.8667	-0.000716	-0.00105	-0.000888	-0.000962	-0.00033	-0.000266
18.8833	-0.000737	-0.00104	-0.000876	-0.000945	-0.000335	-0.000287
18.9	-0.000753	-0.000995	-0.000862	-0.000978	-0.000321	-0.000274
18.9167	-0.000773	-0.000984	-0.000855	-0.000992	-0.000305	-0.000246
18.9333	-0.000814	-0.000971	-0.000876	-0.00104	-0.000323	-0.000245
18.95	-0.000839	-0.000995	-0.000886	-0.00105	-0.000347	-0.000271
18.9667	-0.000828	-0.00098	-0.000908	-0.00104	-0.000366	-0.0003
18.9833	-0.000774	-0.000963	-0.00089	-0.00101	-0.000357	-0.000316
19	-0.000699	-0.000954	-0.000911	-0.001	-0.000373	-0.000327
19.0167	-0.00068	-0.00095	-0.000907	-0.00101	-0.000393	-0.000339
19.0333	-0.000687	-0.000978	-0.000924	-0.00101	-0.000413	-0.000362
19.05	-0.000711	-0.000961	-0.000906	-0.000952	-0.000392	-0.000379
19.0667	-0.000672	-0.000966	-0.000902	-0.00089	-0.000377	-0.000407
19.0833	-0.000613	-0.000932	-0.000926	-0.000768	-0.000367	-0.000413
19.1	-0.000565	-0.000926	-0.000933	-0.000672	-0.000391	-0.000434
19.1167	-0.000557	-0.000908	-0.000919	-0.000553	-0.000413	-0.000445
19.1333	-0.000559	-0.000888	-0.000848	-0.000463	-0.000448	-0.000474
19.15	-0.000552	-0.000854	-0.000795	-0.000361	-0.000482	-0.000471
19.1667	-0.000524	-0.000793	-0.000732	-0.000285	-0.000508	-0.00046
19.1833	-0.000488	-0.000748	-0.000682	-0.000278	-0.000517	-0.00045
19.2	-0.000441	-0.000713	-0.000634	-0.000302	-0.000503	-0.000464
19.2167	-0.00039	-0.000707	-0.00064	-0.00039	-0.000478	-0.00048
19.2333	-0.000344	-0.00069	-0.000659	-0.00047	-0.000448	-0.000486
19.25	-0.000345	-0.000694	-0.000681	-0.000591	-0.000414	-0.000477
19.2667	-0.000398	-0.000748	-0.000685	-0.000653	-0.000384	-0.000491
19.2833	-0.000459	-0.000805	-0.000695	-0.000702	-0.000344	-0.000488
19.3	-0.000511	-0.00085	-0.000725	-0.00071	-0.000314	-0.000476
19.3167	-0.000529	-0.000834	-0.000735	-0.000727	-0.000295	-0.000418
19.3333	-0.000571	-0.000871	-0.000765	-0.000759	-0.000325	-0.000368
19.35	-0.000574	-0.000908	-0.000769	-0.000807	-0.000359	-0.00034
19.3667	-0.000568	-0.000927	-0.000772	-0.000857	-0.000419	-0.000342
19.3833	-0.000523	-0.000898	-0.000757	-0.000866	-0.000447	-0.000389
19.4	-0.000501	-0.00086	-0.000753	-0.000848	-0.000475	-0.000444
19.4167	-0.000508	-0.000897	-0.000758	-0.000829	-0.000466	-0.000505
19.4333	-0.000548	-0.000924	-0.00074	-0.000841	-0.000447	-0.000526
19.45	-0.000574	-0.000968	-0.000715	-0.000875	-0.000432	-0.000518
19.4667	-0.00056	-0.000967	-0.000719	-0.000921	-0.00041	-0.000482
19.4833	-0.000527	-0.000978	-0.000755	-0.000964	-0.000366	-0.000427
19.5	-0.000519	-0.000981	-0.000815	-0.000993	-0.00027	-0.000351
19.5167	-0.000553	-0.000965	-0.000853	-0.001	-0.00015	-0.000262
19.5333	-0.000589	-0.000961	-0.000905	-0.00098	-3.4e-05	-0.000163
19.55	-0.000612	-0.000932	-0.000923	-0.000979	4.9e-05	-0.00011
19.5667	-0.000616	-0.000962	-0.000938	-0.000972	8.9e-05	-6.9e-05
19.5833	-0.000638	-0.00098	-0.000915	-0.000966	9.2e-05	-5.9e-05
19.6	-0.000651	-0.00102	-0.000917	-0.00091	7.2e-05	-4.2e-05
19.6167	-0.000668	-0.00102	-0.000919	-0.000856	2.6e-05	-6.6e-05
19.6333	-0.000649	-0.00102	-0.000946	-0.00081	-3.7e-05	-0.000107
19.65	-0.000621	-0.00103	-0.000968	-0.000799	-0.000113	-0.000147
19.6667	-0.000554	-0.00102	-0.000968	-0.000793	-0.000176	-0.000172
19.6833	-0.000481	-0.000988	-0.000967	-0.000798	-0.000238	-0.000207
19.7	-0.000438	-0.000954	-0.00094	-0.000811	-0.000304	-0.000267
19.7167	-0.000459	-0.000923	-0.000972	-0.000817	-0.000354	-0.000345
19.7333	-0.000507	-0.000901	-0.000977	-0.00083	-0.000383	-0.000395
19.75	-0.000517	-0.000884	-0.00101	-0.000809	-0.000383	-0.000433
19.7667	-0.000489	-0.000916	-0.000979	-0.000801	-0.000384	-0.000438
19.7833	-0.000473	-0.000979	-0.000954	-0.000757	-0.000382	-0.000468
19.8	-0.000521	-0.00104	-0.00091	-0.000773	-0.000357	-0.000487
19.8167	-0.000572	-0.00109	-0.000879	-0.00079	-0.00036	-0.0005
19.8333	-0.000626	-0.0011	-0.000876	-0.000862	-0.000369	-0.000499
19.85	-0.000634	-0.00111	-0.000889	-0.000906	-0.000404	-0.000495
19.8667	-0.000637	-0.00107	-0.000931	-0.000941	-0.000398	-0.0005
19.8833	-0.00064	-0.00102	-0.000951	-0.000909	-0.000384	-0.000482
19.9	-0.00064	-0.000949	-0.000963	-0.000861	-0.000313	-0.000443
19.9167	-0.000684	-0.000907	-0.000946	-0.000845	-0.000189	-0.000367
19.9333	-0.000691	-0.000901	-0.000926	-0.000897	6e-05	-0.000218
19.95	-0.000732	-0.000928	-0.000897	-0.000948	0.000372	3e-05
19.9667	-0.000713	-0.000959	-0.000875	-0.00095	0.000739	0.000393
19.9833	-0.000723	-0.000958	-0.000855	-0.000873	0.00105	0.000783
20	-0.000679	-0.000943	-0.000838	-0.000815	0.00127	0.00114
20.0167	-0.000661	-0.000953	-0.00085	-0.000757	0.00135	0.00136
20.0333	-0.000614	-0.000998	-0.000855	-0.00073	0.00128	0.00143
20.05	-0.000559	-0.00106	-0.000839	-0.000659	0.00111	0.00132
20.0667	-0.000497	-0.0011	-0.000806	-0.000631	0.000853	0.0011
20.0833	-0.00046	-0.00109	-0.000791	-0.000655	0.000588	0.000817
20.1	-0.000473	-0.00108	-0.000823	-0.000763	0.000364	0.000554
20.1167	-0.000513	-0.00105	-0.000852	-0.000843	0.000197	0.000338
20.1333	-0.000535	-0.00106	-0.000865	-0.000886	8.7e-05	0.000163
20.15	-0.000554	-0.0011	-0.00086	-0.000859	1e-06	3.2e-05
20.1667	-0.000559	-0.00114	-0.000867	-0.000852	-5.9e-05	-6.5e-05
20.1833	-0.000583	-0.00117	-0.000909	-0.000815	-0.000111	-0.000129
20.2	-0.000595	-0.00114	-0.000935	-0.000783	-0.000178	-0.00018
20.2167	-0.000594	-0.0011	-0.00095	-0.000739	-0.000229	-0.000229
20.2333	-0.0006	-0.00102	-0.000917	-0.000743	-0.000291	-0.000279
20.25	-0.000616	-0.000992	-0.000901	-0.000789	-0.000321	-0.00032
20.2667	-0.000627	-0.00101	-0.000877	-0.000837	-0.000354	-0.000347
20.2833	-0.000588	-0.00103	-0.000892	-0.000888	-0.000362	-0.000356
20.3	-0.000519	-0.00105	-0.0009	-0.000924	-0.000353	-0.000383
20.3167	-0.000499	-0.00104	-0.000896	-0.000983	-0.000356	-0.000413
20.3333	-0.000556	-0.00105	-0.000877	-0.00097	-0.000376	-0.000468
20.35	-0.000656	-0.00102	-0.000876	-0.000924	-0.000426	-0.000486
20.3667	-0.000702	-0.000999	-0.000909	-0.000809	-0.000456	-0.000501
20.3833	-0.000677	-0.000991	-0.000927	-0.00075	-0.000479	-0.000509
20.4	-0.000602	-0.00101	-0.00092	-0.000671	-0.00048	-0.000514
20.4167	-0.000499	-0.00105	-0.000895	-0.000562	-0.000488	-0.00052
20.4333	-0.000372	-0.00106	-0.000867	-0.000352	-0.000478	-0.000489
20.45	-0.000138	-0.00106	-0.000843	-9.6e-05	-0.000465	-0.000466
20.4667	0.000156	-0.00102	-0.000842	0.00013	-0.000449	-0.000426
20.4833	0.000489	-0.00099	-0.000887	0.000255	-0.000449	-0.000418
20.5	0.000728	-0.000981	-0.000929	0.000235	-0.000436	-0.000451
20.5167	0.000843	-0.00104	-0.000939	7.8e-05	-0.000433	-0.000505
20.5333	0.000809	-0.00111	-0.0009	-0.000157	-0.000419	-0.000572
20.55	0.000612	-0.00113	-0.000882	-0.000409	-0.000426	-0.000595
20.5667	0.000313	-0.0011	-0.000873	-0.00062	-0.000416	-0.000616
20.5833	-1.6e-05	-0.00107	-0.000884	-0.000767	-0.000406	-0.00059
20.6	-0.000285	-0.00106	-0.000869	-0.000854	-0.000413	-0.000568
20.6167	-0.000461	-0.00107	-0.000869	-0.00088	-0.00043	-0.000528
20.6333	-0.000543	-0.00107	-0.000872	-0.000864	-0.000474	-0.000514
20.65	-0.000561	-0.00104	-0.000909	-0.000794	-0.000484	-0.000508
20.6667	-0.000549	-0.001	-0.000932	-0.000699	-0.000488	-0.0005
20.6833	-0.000589	-0.00097	-0.000947	-0.000607	-0.000455	-0.000482
20.7	-0.000619	-0.000955	-0.000916	-0.000543	-0.000425	-0.00045
20.7167	-0.00067	-0.000932	-0.000907	-0.000473	-0.000404	-0.000431
20.7333	-0.000675	-0.000848	-0.000909	-0.000353	-0.000398	-0.000416
20.75	-0.000694	-0.000751	-0.000943	-0.000162	-0.000409	-0.000419
20.7667	-0.000664	-0.000642	-0.000973	6.4e-05	-0.000423	-0.000419
20.7833	-0.000622	-0.000569	-0.000996	0.000275	-0.000443	-0.000448
20.8	-0.000598	-0.00049	-0.00101	0.000492	-0.000476	-0.000483
20.8167	-0.000643	-0.000393	-0.000986	0.000677	-0.0005	-0.000527
20.8333	-0.000699	-0.000275	-0.000968	0.000859	-0.000527	-0.000544
20.85	-0.000727	-0.000145	-0.000933	0.000916	-0.000534	-0.00055
20.8667	-0.000733	-8e-05	-0.000905	0.000907	-0.000545	-0.000549
20.8833	-0.000758	-6.9e-05	-0.00085	0.000777	-0.00056	-0.000565
20.9	-0.000775	-0.000132	-0.000842	0.000634	-0.000576	-0.000584
20.9167	-0.000739	-0.000195	-0.000853	0.000466	-0.000591	-0.000614
20.9333	-0.000687	-0.000279	-0.000895	0.000317	-0.00059	-0.000641
20.95	-0.000681	-0.000339	-0.000929	0.000156	-0.000614	-0.000681
20.9667	-0.000735	-0.000433	-0.00096	-3.6e-05	-0.000632	-0.000696
20.9833	-0.000788	-0.000516	-0.000979	-0.000255	-0.00065	-0.000698
21	-0.000796	-0.000646	-0.000926	-0.000465	-0.000616	-0.000678
21.0167	-0.000782	-0.000748	-0.000844	-0.000626	-0.000582	-0.000677
21.0333	-0.000764	-0.000841	-0.000779	-0.00072	-0.000564	-0.000674
21.05	-0.000747	-0.000868	-0.000809	-0.00076	-0.000562	-0.000663
21.0667	-0.000725	-0.000897	-0.000888	-0.000787	-0.00057	-0.000632
21.0833	-0.000699	-0.000913	-0.000972	-0.00082	-0.00057	-0.000601
21.1	-0.000672	-0.00096	-0.001	-0.000857	-0.000589	-0.000587
21.1167	-0.000656	-0.000979	-0.001	-0.000874	-0.000599	-0.000579
21.1333	-0.000683	-0.000999	-0.000966	-0.000871	-0.000577	-0.000575
21.15	-0.000726	-0.000995	-0.000952	-0.000847	-0.000543	-0.000581
21.1667	-0.000764	-0.000992	-0.000956	-0.000838	-0.00051	-0.000606
21.1833	-0.000757	-0.000976	-0.000976	-0.000817	-0.000511	-0.000641
21.2	-0.000744	-0.000953	-0.000967	-0.000835	-0.000504	-0.000635
21.2167	-0.000736	-0.000947	-0.000945	-0.000819	-0.000502	-0.000614
21.2333	-0.000715	-0.000962	-0.000929	-0.000844	-0.000482	-0.00057
21.25	-0.000687	-0.000981	-0.000939	-0.000823	-0.000482	-0.000553
21.2667	-0.000653	-0.000973	-0.000949	-0.000863	-0.000477	-0.000517
21.2833	-0.000656	-0.000959	-0.000958	-0.000874	-0.000494	-0.0005
21.3	-0.000679	-0.00094	-0.000952	-0.000923	-0.000497	-0.000514
21.3167	-0.000718	-0.00094	-0.000954	-0.000933	-0.00051	-0.000551
21.3333	-0.000729	-0.000944	-0.000951	-0.000943	-0.000519	-0.000574
21.35	-0.000724	-0.000958	-0.000958	-0.00095	-0.000522	-0.00057
21.3667	-0.0007	-0.000956	-0.000947	-0.000953	-0.00052	-0.000578
21.3833	-0.000723	-0.000926	-0.000931	-0.000978	-0.000496	-0.000619
21.4	-0.000757	-0.000881	-0.000904	-0.00101	-0.000489	-0.000661
21.4167	-0.000799	-0.000856	-0.000893	-0.00105	-0.000489	-0.000693
21.4333	-0.000767	-0.000858	-0.000892	-0.00105	-0.000512	-0.000688
21.45	-0.00072	-0.000907	-0.000883	-0.00103	-0.000545	-0.000685
21.4667	-0.000677	-0.000938	-0.000902	-0.00099	-0.000559	-0.000673
21.4833	-0.000696	-0.000961	-0.000923	-0.000971	-0.000559	-0.000672
21.5	-0.000718	-0.000949	-0.000994	-0.000931	-0.00053	-0.000666
21.5167	-0.000725	-0.000962	-0.00103	-0.000895	-0.000529	-0.000676
21.5333	-0.00071	-0.000995	-0.00102	-0.00086	-0.000527	-0.000687
21.55	-0.000695	-0.00103	-0.000943	-0.000846	-0.00054	-0.000697
21.5667	-0.000691	-0.00105	-0.000869	-0.000833	-0.000528	-0.000691
21.5833	-0.000654	-0.00105	-0.000848	-0.000823	-0.000516	-0.00068
21.6	-0.000614	-0.00106	-0.00087	-0.000832	-0.000501	-0.000666
21.6167	-0.000562	-0.00103	-0.000897	-0.000867	-0.000486	-0.000656
21.6333	-0.00057	-0.00101	-0.000913	-0.0009	-0.00046	-0.000631
21.65	-0.000603	-0.000971	-0.000919	-0.000912	-0.00042	-0.000567
21.6667	-0.000655	-0.000964	-0.000942	-0.000898	-0.000379	-0.000468
21.6833	-0.000682	-0.000972	-0.000926	-0.000877	-0.000343	-0.000382
21.7	-0.000683	-0.00101	-0.000905	-0.000858	-0.000309	-0.00035
21.7167	-0.000672	-0.00102	-0.000866	-0.000862	-0.000272	-0.000363
21.7333	-0.000688	-0.000995	-0.00089	-0.000855	-0.000258	-0.000387
21.75	-0.000712	-0.000964	-0.00092	-0.000843	-0.000256	-0.0004
21.7667	-0.000742	-0.000925	-0.000923	-0.000794	-0.000266	-0.000403
21.7833	-0.00072	-0.00092	-0.000893	-0.000782	-0.000265	-0.000397
21.8	-0.000686	-0.000903	-0.000828	-0.000803	-0.000301	-0.000418
21.8167	-0.000645	-0.000931	-0.000835	-0.000831	-0.000364	-0.000434
21.8333	-0.000622	-0.000951	-0.000867	-0.000849	-0.000445	-0.00046
21.85	-0.000594	-0.000962	-0.000974	-0.000823	-0.000484	-0.000475
21.8667	-0.000566	-0.000928	-0.00102	-0.000813	-0.000507	-0.000517
21.8833	-0.000535	-0.000866	-0.00101	-0.000802	-0.000511	-0.000566
21.9	-0.000527	-0.00086	-0.000935	-0.000798	-0.000515	-0.000622
21.9167	-0.000526	-0.000894	-0.000874	-0.000808	-0.000514	-0.000665
21.9333	-0.00053	-0.000963	-0.000831	-0.000809	-0.000514	-0.0007
21.95	-0.000551	-0.000959	-0.000808	-0.000817	-0.000537	-0.000691
21.9667	-0.00057	-0.000924	-0.0008	-0.000814	-0.00056	-0.000664
21.9833	-0.000596	-0.000879	-0.000811	-0.000806	-0.000577	-0.000624
22	-0.000588	-0.000864	-0.000852	-0.000838	-0.000589	-0.000632
22.0167	-0.000585	-0.000889	-0.000869	-0.000868	-0.00059	-0.00065
22.0333	-0.000571	-0.000914	-0.000876	-0.000889	-0.000607	-0.000674
22.05	-0.000577	-0.000943	-0.000851	-0.000858	-0.0006	-0.000663
22.0667	-0.000549	-0.000905	-0.000848	-0.00081	-0.000588	-0.000646
22.0833	-0.000542	-0.000857	-0.000883	-0.000787	-0.00055	-0.000651
22.1	-0.000522	-0.000817	-0.000916	-0.000772	-0.000526	-0.000669
22.1167	-0.000537	-0.000839	-0.000921	-0.000766	-0.000519	-0.000678
22.1333	-0.000548	-0.000865	-0.000876	-0.000761	-0.000522	-0.000655
22.15	-0.000548	-0.000874	-0.000871	-0.000767	-0.000527	-0.000615
22.1667	-0.000532	-0.000853	-0.000871	-0.000765	-0.000516	-0.000571
22.1833	-0.000496	-0.000835	-0.000879	-0.000725	-0.000505	-0.000516
22.2	-0.000484	-0.000814	-0.00086	-0.000668	-0.000495	-0.000486
22.2167	-0.000473	-0.000823	-0.000866	-0.00062	-0.000505	-0.000463
22.2333	-0.000474	-0.000829	-0.000877	-0.000585	-0.000496	-0.000469
22.25	-0.000458	-0.000859	-0.000883	-0.000573	-0.000498	-0.000464
22.2667	-0.000447	-0.000869	-0.000877	-0.000561	-0.000478	-0.00049
22.2833	-0.000441	-0.000878	-0.000864	-0.000567	-0.000479	-0.000527
22.3	-0.000455	-0.000883	-0.000861	-0.000577	-0.000442	-0.000567
22.3167	-0.000472	-0.000884	-0.00088	-0.000605	-0.000414	-0.000588
22.3333	-0.000449	-0.000859	-0.000914	-0.000655	-0.000397	-0.000569
22.35	-0.000409	-0.000824	-0.000924	-0.000692	-0.000415	-0.000553
22.3667	-0.000362	-0.000808	-0.000899	-0.000705	-0.00043	-0.000536
22.3833	-0.000386	-0.000861	-0.00086	-0.000721	-0.000416	-0.000574
22.4	-0.000433	-0.000916	-0.000859	-0.000757	-0.00039	-0.000601
22.4167	-0.000505	-0.000953	-0.000876	-0.00081	-0.00037	-0.00062
22.4333	-0.000559	-0.000921	-0.000906	-0.000818	-0.000369	-0.000621
22.45	-0.000617	-0.000884	-0.000907	-0.000835	-0.000378	-0.000626
22.4667	-0.000644	-0.000884	-0.000898	-0.000824	-0.000378	-0.000631
22.4833	-0.000667	-0.000924	-0.000861	-0.000828	-0.000393	-0.00059
22.5	-0.000649	-0.000943	-0.000844	-0.000771	-0.000379	-0.000528
22.5167	-0.000667	-0.000902	-0.000834	-0.000766	-0.000384	-0.000442
22.5333	-0.000638	-0.000859	-0.00084	-0.000785	-0.000358	-0.000376
22.55	-0.000646	-0.000844	-0.000826	-0.000847	-0.000359	-0.00032
22.5667	-0.000639	-0.000875	-0.00084	-0.000886	-0.000336	-0.00029
22.5833	-0.000691	-0.000898	-0.000851	-0.000917	-0.000309	-0.000249
22.6	-0.000729	-0.000925	-0.00088	-0.000913	-0.000267	-0.000206
22.6167	-0.000744	-0.000936	-0.000825	-0.000889	-0.000237	-0.000163
22.6333	-0.000721	-0.000963	-0.00079	-0.000848	-0.000225	-0.000163
22.65	-0.000678	-0.000972	-0.000753	-0.000853	-0.000233	-0.000182
22.6667	-0.000628	-0.000961	-0.000787	-0.000859	-0.000257	-0.000233
22.6833	-0.000577	-0.000939	-0.000797	-0.000866	-0.000302	-0.000288
22.7	-0.000567	-0.000932	-0.0008	-0.000857	-0.000343	-0.000361
22.7167	-0.000577	-0.000953	-0.000798	-0.000877	-0.000376	-0.000414
22.7333	-0.000603	-0.00096	-0.000823	-0.000898	-0.000383	-0.000449
22.75	-0.000614	-0.000962	-0.00085	-0.0009	-0.000384	-0.000481
22.7667	-0.000625	-0.000944	-0.000868	-0.000878	-0.00038	-0.000511
22.7833	-0.000633	-0.000947	-0.000856	-0.000853	-0.000388	-0.000552
22.8	-0.000629	-0.000931	-0.000863	-0.000849	-0.000374	-0.000579
22.8167	-0.000629	-0.000935	-0.000832	-0.000843	-0.000348	-0.0006
22.8333	-0.000643	-0.000911	-0.0008	-0.000835	-0.000315	-0.000603
22.85	-0.000649	-0.000918	-0.000716	-0.000794	-0.000309	-0.000571
22.8667	-0.000616	-0.000925	-0.000698	-0.000746	-0.000343	-0.00055
22.8833	-0.000564	-0.000957	-0.000713	-0.000716	-0.000381	-0.000534
22.9	-0.000541	-0.000934	-0.000764	-0.000701	-0.000431	-0.000574
22.9167	-0.000576	-0.000898	-0.000733	-0.000702	-0.000438	-0.000597
22.9333	-0.000627	-0.000849	-0.000672	-0.000674	-0.000448	-0.000597
22.95	-0.000645	-0.000881	-0.000607	-0.000664	-0.000439	-0.000596
22.9667	-0.00064	-0.000943	-0.0006	-0.000648	-0.000471	-0.000607
22.9833	-0.000593	-0.00102	-0.000609	-0.000672	-0.000497	-0.000668
23	-0.00056	-0.000999	-0.000586	-0.000691	-0.000534	-0.000695
23.0167	-0.000544	-0.000941	-0.000589	-0.000735	-0.000545	-0.000721
23.0333	-0.00061	-0.000855	-0.000566	-0.000763	-0.000558	-0.000713
23.05	-0.000685	-0.000857	-0.000584	-0.000803	-0.000556	-0.000727
23.0667	-0.000733	-0.000858	-0.000572	-0.000806	-0.000549	-0.000741
23.0833	-0.00071	-0.000891	-0.00061	-0.000805	-0.000543	-0.000747
23.1	-0.000671	-0.000885	-0.000661	-0.000782	-0.000537	-0.000743
23.1167	-0.000657	-0.0009	-0.000738	-0.000785	-0.000522	-0.00072
23.1333	-0.000646	-0.000906	-0.0008	-0.000807	-0.000497	-0.000703
23.15	-0.000649	-0.000925	-0.000847	-0.00082	-0.000483	-0.000667
23.1667	-0.000641	-0.000935	-0.000863	-0.000852	-0.000483	-0.000659
23.1833	-0.000666	-0.000931	-0.000857	-0.000827	-0.000473	-0.000671
23.2	-0.000668	-0.000916	-0.000849	-0.000814	-0.000454	-0.000703
23.2167	-0.00065	-0.000884	-0.000841	-0.000731	-0.000439	-0.000706
23.2333	-0.000629	-0.000869	-0.000851	-0.000697	-0.000456	-0.000669
23.25	-0.000629	-0.000835	-0.000885	-0.00064	-0.000474	-0.000619
23.2667	-0.000637	-0.000827	-0.000912	-0.000596	-0.000499	-0.000593
23.2833	-0.000605	-0.000766	-0.000894	-0.000473	-0.00052	-0.00061
23.3	-0.000535	-0.000711	-0.000804	-0.000252	-0.000551	-0.000645
23.3167	-0.000433	-0.000581	-0.000673	0.000135	-0.000578	-0.000669
23.3333	-0.000273	-0.000427	-0.000497	0.000711	-0.000584	-0.000663
23.35	8e-06	-0.000124	-0.000241	0.00149	-0.000568	-0.000666
23.3667	0.000496	0.000324	0.000131	0.00238	-0.000522	-0.000657
23.3833	0.00119	0.001	0.000638	0.00331	-0.000485	-0.000661
23.4	0.00202	0.00181	0.00128	0.0041	-0.000471	-0.000627
23.4167	0.00289	0.00264	0.00197	0.00456	-0.000483	-0.000609
23.4333	0.00366	0.00333	0.00258	0.00458	-0.000498	-0.000594
23.45	0.00423	0.00375	0.00293	0.00415	-0.000486	-0.000598
23.4667	0.00439	0.00385	0.00303	0.00342	-0.000478	-0.000567
23.4833	0.00416	0.00355	0.00284	0.00248	-0.000441	-0.000515
23.5	0.00355	0.00296	0.00243	0.00156	-0.000405	-0.00042
23.5167	0.00276	0.00215	0.00182	0.000767	-0.000303	-0.000312
23.5333	0.0019	0.00134	0.00116	0.0002	-0.000191	-0.000173
23.55	0.00113	0.000634	0.000521	-0.000147	-6.8e-05	-4.9e-05
23.5667	0.000488	0.000113	3.4e-05	-0.000375	3e-05	5e-05
23.5833	6e-05	-0.000213	-0.000292	-0.000505	0.000102	0.000116
23.6	-0.000222	-0.000431	-0.000474	-0.0006	0.000153	0.000152
23.6167	-0.000356	-0.000562	-0.000573	-0.000626	0.000154	0.00015
23.6333	-0.000416	-0.000637	-0.000646	-0.000649	0.000123	0.000136
23.65	-0.000423	-0.000633	-0.000683	-0.000657	6.4e-05	8.2e-05
23.6667	-0.000398	-0.000622	-0.000686	-0.000682	7e-06	2.2e-05
23.6833	-0.000387	-0.000611	-0.000674	-0.000662	-3.7e-05	-8.7e-05
23.7	-0.000357	-0.000636	-0.000665	-0.000622	-8.5e-05	-0.000174
23.7167	-0.00035	-0.000635	-0.000662	-0.000572	-0.000134	-0.000242
23.7333	-0.000332	-0.000645	-0.000656	-0.000554	-0.000189	-0.000267
23.75	-0.000321	-0.000617	-0.000663	-0.000561	-0.000212	-0.000271
23.7667	-0.000322	-0.000618	-0.000672	-0.000579	-0.00023	-0.00028
23.7833	-0.000341	-0.000631	-0.000662	-0.000622	-0.000249	-0.000293
23.8	-0.000378	-0.000686	-0.000647	-0.000684	-0.000283	-0.000331
23.8167	-0.000391	-0.000707	-0.000661	-0.000748	-0.000306	-0.000356
23.8333	-0.000383	-0.000696	-0.000707	-0.000763	-0.000316	-0.000385
23.85	-0.000386	-0.000686	-0.000743	-0.000706	-0.000296	-0.000387
23.8667	-0.000412	-0.000704	-0.000746	-0.000636	-0.000255	-0.00039
23.8833	-0.000429	-0.000767	-0.000726	-0.000587	-0.000199	-0.000372
23.9	-0.000385	-0.00078	-0.000721	-0.0006	-0.000176	-0.000359
23.9167	-0.000314	-0.00079	-0.00071	-0.000619	-0.000157	-0.000339
23.9333	-0.000273	-0.000745	-0.000694	-0.000611	-0.000157	-0.000302
23.95	-0.000281	-0.00073	-0.000651	-0.000564	-0.000137	-0.000267
23.9667	-0.000295	-0.000668	-0.000599	-0.00051	-0.00013	-0.00022
23.9833	-0.000287	-0.000604	-0.000545	-0.000474	-0.000105	-0.000192
24	-0.000256	-0.000523	-0.000493	-0.000446	-7.2e-05	-0.000139
24.0167	-0.000205	-0.000466	-0.000469	-0.000398	-1.4e-05	-8.8e-05
24.0333	-0.000129	-0.000432	-0.000422	-0.000358	3.2e-05	-3e-05
24.05	-6.3e-05	-0.000386	-0.000383	-0.000326	6.5e-05	6e-06
24.0667	-4e-05	-0.000347	-0.000311	-0.000329	7.5e-05	3.8e-05
24.0833	-5.1e-05	-0.000332	-0.000313	-0.000336	8.3e-05	5.1e-05
24.1	-6.3e-05	-0.000344	-0.000306	-0.000317	0.000102	6.2e-05
24.1167	4e-06	-0.000346	-0.00032	-0.000238	0.000124	6.2e-05
24.1333	8.7e-05	-0.000269	-0.000235	-6.6e-05	0.000168	7.6e-05
24.15	0.000232	-0.000113	-0.0001	0.000201	0.000214	0.000103
24.1667	0.000387	0.000116	0.000141	0.000543	0.000267	0.000147
24.1833	0.000686	0.000424	0.000477	0.000946	0.00029	0.0002
24.2	0.00108	0.00077	0.000869	0.00131	0.000289	0.000236
24.2167	0.00154	0.00114	0.00126	0.0016	0.000269	0.000253
24.2333	0.0019	0.00139	0.00153	0.0017	0.000271	0.000252
24.25	0.0021	0.00151	0.00165	0.00163	0.000296	0.000266
24.2667	0.00209	0.00147	0.00158	0.00142	0.000362	0.000294
24.2833	0.0019	0.00133	0.00139	0.00118	0.000408	0.00033
24.3	0.00162	0.00114	0.00112	0.000953	0.000446	0.00035
24.3167	0.00133	0.000953	0.000901	0.00078	0.000439	0.000343
24.3333	0.00111	0.000798	0.000729	0.000637	0.00045	0.000326
24.35	0.000956	0.000651	0.000638	0.000564	0.000448	0.000312
24.3667	0.000879	0.000546	0.000604	0.000528	0.000473	0.000329
24.3833	0.000812	0.000471	0.000605	0.000548	0.000492	0.000352
24.4	0.000776	0.000474	0.000605	0.00057	0.000542	0.00039
24.4167	0.000746	0.000516	0.000573	0.000605	0.000568	0.000417
24.4333	0.000773	0.000555	0.000562	0.000606	0.000597	0.000469
24.45	0.000836	0.000554	0.000546	0.00063	0.000584	0.000532
24.4667	0.000906	0.000505	0.000583	0.000693	0.000607	0.000609
24.4833	0.000965	0.000494	0.000591	0.000844	0.000615	0.000679
24.5	0.00102	0.000515	0.000649	0.00104	0.000644	0.000725
24.5167	0.00106	0.000577	0.000664	0.00123	0.000641	0.000757
24.5333	0.00108	0.000614	0.00071	0.0014	0.000651	0.000757
24.55	0.00109	0.000619	0.000727	0.00159	0.000663	0.000755
24.5667	0.00113	0.000611	0.000802	0.00176	0.000686	0.000756
24.5833	0.0012	0.000631	0.000856	0.00194	0.000709	0.000777
24.6	0.00128	0.000728	0.000924	0.00202	0.000766	0.00083
24.6167	0.00137	0.000866	0.000971	0.00203	0.000872	0.000933
24.6333	0.00147	0.00103	0.00106	0.00199	0.00106	0.00115
24.65	0.0016	0.00118	0.00117	0.00195	0.00128	0.00145
24.6667	0.00173	0.00135	0.00133	0.00196	0.00147	0.00179
24.6833	0.00188	0.00149	0.00152	0.002	0.00158	0.00198
24.7	0.00207	0.00163	0.00169	0.00215	0.00157	0.00197
24.7167	0.0023	0.00175	0.00183	0.00235	0.00151	0.00178
24.7333	0.00258	0.00185	0.0019	0.00253	0.00145	0.0016
24.75	0.00281	0.00191	0.00196	0.00263	0.00151	0.00155
24.7667	0.00299	0.00195	0.00195	0.00263	0.00163	0.00167
24.7833	0.00305	0.00194	0.00196	0.0026	0.00174	0.00185
24.8	0.00302	0.00192	0.00196	0.00251	0.00177	0.00198
24.8167	0.00286	0.00188	0.00199	0.00241	0.00169	0.00197
24.8333	0.00267	0.00187	0.002	0.00229	0.00156	0.00185
24.85	0.00249	0.00189	0.00202	0.00219	0.00143	0.00167
24.8667	0.00242	0.00188	0.002	0.00214	0.00132	0.00147
24.8833	0.00244	0.00188	0.00197	0.00211	0.00121	0.00129
24.9	0.00243	0.00186	0.00194	0.00211	0.00112	0.00115
24.9167	0.00239	0.00186	0.00193	0.00209	0.00104	0.00106
24.9333	0.00235	0.00182	0.00191	0.00207	0.001	0.000999
24.95	0.00234	0.00181	0.00189	0.00209	0.000989	0.000976
24.9667	0.00236	0.00182	0.0019	0.00216	0.000974	0.000998
24.9833	0.00238	0.00191	0.002	0.00233	0.000957	0.00105
25	0.0025	0.00201	0.00217	0.00256	0.000968	0.00111
25.0167	0.00275	0.00219	0.0024	0.00295	0.001	0.00117
25.0333	0.00314	0.00242	0.00265	0.00344	0.00109	0.00125
25.05	0.00367	0.00276	0.00292	0.00392	0.00122	0.00131
25.0667	0.00418	0.00301	0.00317	0.00424	0.00143	0.00138
25.0833	0.00459	0.00323	0.00331	0.00431	0.00169	0.00151
25.1	0.00469	0.00324	0.00331	0.00418	0.00198	0.0017
25.1167	0.00455	0.00317	0.00318	0.00389	0.00217	0.0019
25.1333	0.0042	0.00296	0.00299	0.00356	0.00225	0.00198
25.15	0.00381	0.00278	0.00283	0.0033	0.00222	0.00196
25.1667	0.00347	0.00259	0.00269	0.0032	0.00227	0.00198
25.1833	0.00328	0.00249	0.00261	0.0032	0.0026	0.00231
25.2	0.00325	0.00244	0.00256	0.00319	0.00324	0.00304
25.2167	0.00331	0.00247	0.00256	0.00312	0.00396	0.00394
25.2333	0.00332	0.00255	0.00255	0.003	0.00434	0.00455
25.25	0.00326	0.00261	0.00254	0.00289	0.00424	0.00455
25.2667	0.00314	0.00265	0.00257	0.00276	0.0038	0.00409
25.2833	0.00308	0.00265	0.00263	0.0027	0.00331	0.00353
25.3	0.00312	0.00265	0.00271	0.00275	0.00291	0.00308
25.3167	0.00325	0.00267	0.00276	0.003	0.00258	0.00273
25.3333	0.0035	0.00269	0.0028	0.00331	0.0023	0.00238
25.35	0.0038	0.00271	0.00282	0.00362	0.00202	0.00208
25.3667	0.00416	0.00273	0.00285	0.0039	0.0018	0.00182
25.3833	0.00447	0.00275	0.00286	0.0042	0.00164	0.00166
25.4	0.00474	0.0028	0.00292	0.00462	0.0016	0.00155
25.4167	0.00509	0.00286	0.00299	0.00525	0.00158	0.00152
25.4333	0.00571	0.003	0.00311	0.00609	0.00162	0.00152
25.45	0.00665	0.00319	0.00328	0.00688	0.00166	0.00156
25.4667	0.00764	0.00348	0.00356	0.0072	0.00176	0.00163
25.4833	0.00824	0.00379	0.00392	0.00694	0.00189	0.00177
25.5	0.00813	0.00412	0.00429	0.0065	0.00201	0.00194
25.5167	0.00753	0.00443	0.00464	0.00676	0.00206	0.00207
25.5333	0.00716	0.00504	0.00532	0.00875	0.00201	0.00209
25.55	0.00799	0.0066	0.00702	0.01315	0.00185	0.00201
25.5667	0.01099	0.01001	0.01066	0.01969	0.00165	0.00186
25.5833	0.01653	0.01572	0.01652	0.02634	0.00149	0.00167
25.6	0.02356	0.02275	0.02357	0.03035	0.0014	0.00151
25.6167	0.02942	0.02853	0.02912	0.02996	0.00138	0.0014
25.6333	0.03146	0.03048	0.03077	0.02607	0.00135	0.00136
25.65	0.02911	0.02806	0.02806	0.02106	0.00132	0.00135
25.6667	0.02427	0.02319	0.02313	0.01681	0.00131	0.00136
25.6833	0.01935	0.01829	0.01825	0.0138	0.00132	0.00137
25.7	0.01564	0.01463	0.01469	0.01168	0.00131	0.00132
25.7167	0.01309	0.0122	0.01227	0.01013	0.00128	0.00126
25.7333	0.01124	0.01054	0.0106	0.0089	0.00123	0.00118
25.75	0.00982	0.00927	0.00927	0.00789	0.00123	0.00118
25.7667	0.00864	0.0082	0.00818	0.00705	0.00127	0.00123
25.7833	0.00771	0.00727	0.00722	0.00645	0.00136	0.00131
25.8	0.00697	0.00657	0.00652	0.00609	0.00153	0.00147
25.8167	0.00645	0.00605	0.00603	0.00599	0.00182	0.00174
25.8333	0.00611	0.00573	0.00577	0.00608	0.00216	0.00217
25.85	0.00589	0.00552	0.00561	0.00631	0.00245	0.00259
25.8667	0.0058	0.00549	0.00562	0.00659	0.00255	0.00284
25.8833	0.00582	0.00559	0.00571	0.00692	0.00242	0.0028
25.9	0.00599	0.00581	0.00593	0.00725	0.00211	0.00249
25.9167	0.00629	0.00615	0.00625	0.00762	0.00177	0.0021
25.9333	0.00674	0.00661	0.00672	0.00801	0.00149	0.00171
25.95	0.00735	0.00727	0.0074	0.00841	0.00134	0.00142
25.9667	0.00808	0.00806	0.00816	0.00869	0.00126	0.00122
25.9833	0.0088	0.00883	0.00888	0.00862	0.00122	0.00111
26	0.00931	0.00936	0.00931	0.00812	0.00117	0.0011
26.0167	0.00946	0.00951	0.00936	0.00734	0.00115	0.00115
26.0333	0.00929	0.00931	0.00906	0.00657	0.00114	0.0013
26.05	0.0089	0.00883	0.00857	0.00593	0.00117	0.00148
26.0667	0.00843	0.00824	0.00804	0.00542	0.00122	0.00171
26.0833	0.00789	0.00759	0.00746	0.00498	0.00125	0.0019
26.1	0.00735	0.00698	0.00688	0.00465	0.00128	0.00209
26.1167	0.0068	0.0064	0.00632	0.00444	0.0013	0.00218
26.1333	0.00636	0.00592	0.00587	0.00438	0.00132	0.0022
26.15	0.00602	0.00554	0.00556	0.00441	0.00131	0.00211
26.1667	0.00583	0.00534	0.00542	0.00451	0.00125	0.00195
26.1833	0.00574	0.00528	0.00543	0.00461	0.00118	0.00173
26.2	0.00571	0.00529	0.00547	0.00467	0.00111	0.00147
26.2167	0.00564	0.00525	0.00544	0.00462	0.00104	0.00126
26.2333	0.00552	0.00517	0.00528	0.00448	0.000997	0.00113
26.25	0.00533	0.00498	0.00508	0.00426	0.000969	0.00108
26.2667	0.00511	0.00475	0.00484	0.004	0.000951	0.00105
26.2833	0.00485	0.00442	0.00456	0.00371	0.000919	0.000969
26.3	0.00455	0.0041	0.00423	0.00345	0.000881	0.000868
26.3167	0.00426	0.00379	0.00396	0.00322	0.00082	0.000788
26.3333	0.004	0.00352	0.00376	0.00303	0.000776	0.000756
26.35	0.00379	0.00329	0.00365	0.00287	0.000721	0.000733
26.3667	0.00365	0.0031	0.00355	0.00279	0.000696	0.000688
26.3833	0.00359	0.00301	0.00348	0.00281	0.000637	0.000597
26.4	0.0036	0.00299	0.00344	0.00292	0.000605	0.000487
26.4167	0.00368	0.00297	0.00348	0.00303	0.00054	0.000396
26.4333	0.00375	0.00294	0.00358	0.00304	0.000524	0.000322
26.45	0.00379	0.00294	0.00362	0.00294	0.000497	0.00027
26.4667	0.00375	0.00301	0.0036	0.00279	0.000508	0.000213
26.4833	0.00368	0.00304	0.0035	0.00267	0.000497	0.000189
26.5	0.00363	0.00303	0.00342	0.00266	0.000468	0.000174
26.5167	0.00358	0.00297	0.00338	0.00271	0.000432	0.000177
26.5333	0.00358	0.00295	0.00339	0.00277	0.000407	0.000156
26.55	0.00357	0.00295	0.00341	0.0028	0.000427	0.000149
26.5667	0.00356	0.00299	0.0034	0.00278	0.000449	0.000145
26.5833	0.00352	0.00297	0.00337	0.00279	0.000455	0.000168
26.6	0.00351	0.00295	0.00334	0.0028	0.000445	0.000203
26.6167	0.00352	0.00288	0.00334	0.00289	0.000449	0.000245
26.6333	0.00359	0.00289	0.00338	0.00299	0.000473	0.000275
26.65	0.00369	0.00296	0.00343	0.00308	0.000492	0.000275
26.6667	0.00379	0.00307	0.00348	0.00308	0.000488	0.000272
26.6833	0.00384	0.00311	0.00351	0.00305	0.000492	0.000297
26.7	0.00387	0.00312	0.00355	0.00303	0.000533	0.000351
26.7167	0.00384	0.00312	0.00353	0.00303	0.000609	0.000433
26.7333	0.0038	0.00312	0.00349	0.00299	0.000688	0.000494
26.75	0.00372	0.00311	0.0034	0.00288	0.000727	0.000532
26.7667	0.00362	0.00306	0.00333	0.00274	0.000721	0.000549
26.7833	0.0035	0.00297	0.00323	0.00261	0.000684	0.000568
26.8	0.00338	0.00288	0.00317	0.00251	0.000653	0.0006
26.8167	0.00326	0.00278	0.00307	0.00248	0.000639	0.000601
26.8333	0.00317	0.00274	0.00299	0.00247	0.000638	0.000569
26.85	0.00313	0.00271	0.00291	0.00249	0.000629	0.000504
26.8667	0.00309	0.00268	0.00289	0.00249	0.000622	0.000434
26.8833	0.00304	0.00262	0.00287	0.00251	0.00059	0.000364
26.9	0.00299	0.00256	0.00285	0.00255	0.000546	0.00029
26.9167	0.00298	0.00254	0.00281	0.00261	0.000472	0.000238
26.9333	0.003	0.00258	0.0028	0.0027	0.000412	0.000197
26.95	0.003	0.00263	0.00285	0.00278	0.000346	0.000183
26.9667	0.00303	0.00266	0.00288	0.00289	0.000333	0.000158
26.9833	0.00308	0.0027	0.00297	0.00296	0.000313	0.000138
27	0.00318	0.00279	0.00304	0.00306	0.000326	0.000107
27.0167	0.00328	0.00294	0.00315	0.00306	0.000298	6.6e-05
27.0333	0.00334	0.00309	0.00319	0.00303	0.000298	1.3e-05
27.05	0.00337	0.00316	0.00322	0.00291	0.000281	-5.3e-05
27.0667	0.00333	0.00311	0.00315	0.00277	0.000263	-8.8e-05
27.0833	0.00329	0.00295	0.00304	0.00263	0.000227	-7.6e-05
27.1	0.00324	0.00277	0.00289	0.00256	0.000212	-2.5e-05
27.1167	0.00324	0.00263	0.00274	0.00253	0.000235	2.9e-05
27.1333	0.00319	0.00256	0.00265	0.00254	0.000261	4.1e-05
27.15	0.00309	0.00255	0.0026	0.00258	0.000251	3.9e-05
27.1667	0.00291	0.0026	0.00259	0.00262	0.000217	1.1e-05
27.1833	0.00281	0.00263	0.00258	0.0027	0.00019	-1.7e-05
27.2	0.00277	0.00264	0.00257	0.00274	0.000191	-6.5e-05
27.2167	0.00282	0.00264	0.00255	0.00281	0.000188	-9.4e-05
27.2333	0.00285	0.00264	0.00256	0.00285	0.000168	-9.6e-05
27.25	0.00291	0.00267	0.00262	0.00294	0.000134	-8.2e-05
27.2667	0.00296	0.0027	0.00271	0.00298	0.000118	-0.000105
27.2833	0.00302	0.00273	0.00276	0.00299	0.000126	-0.000174
27.3	0.00302	0.00273	0.00275	0.00294	0.000144	-0.00024
27.3167	0.00297	0.0027	0.00268	0.0029	0.000151	-0.00026
27.3333	0.0029	0.00266	0.00263	0.00288	0.000141	-0.000233
27.35	0.00289	0.00264	0.00261	0.00284	0.00014	-0.000201
27.3667	0.00289	0.00263	0.0026	0.00285	0.000153	-0.000164
27.3833	0.0029	0.00264	0.00259	0.00286	0.00017	-0.000142
27.4	0.00284	0.00265	0.00256	0.0029	0.000182	-0.000119
27.4167	0.00281	0.00267	0.00253	0.00285	0.000206	-8.7e-05
27.4333	0.00279	0.00266	0.0025	0.00278	0.00027	-8e-06
27.45	0.00281	0.00266	0.00251	0.0027	0.000366	0.0001
27.4667	0.00281	0.00264	0.00253	0.00268	0.000471	0.000208
27.4833	0.00286	0.00261	0.00255	0.00268	0.00054	0.000271
27.5	0.00289	0.00259	0.00254	0.00273	0.000538	0.000283
27.5167	0.00296	0.0026	0.00253	0.00277	0.000474	0.000251
27.5333	0.00294	0.00265	0.0025	0.00281	0.000405	0.000209
27.55	0.00293	0.0027	0.00251	0.00286	0.000412	0.000198
27.5667	0.0029	0.00273	0.00259	0.00291	0.000388	0.00024
27.5833	0.00297	0.00278	0.0027	0.00299	-0.000865	-0.000924
27.6	0.00304	0.00287	0.0028	0.00304	-0.00222	-0.00217
27.6167	0.00314	0.00299	0.00286	0.00309	-0.0035	-0.00353
27.6333	0.00309	0.003	0.00276	0.00153	-0.00243	-0.00255
27.65	0.00112	0.000842	0.000602	-0.000843	-0.00137	-0.00157
27.6667	-0.00133	-0.00185	-0.00205	-0.0036	-0.000361	-0.000552
27.6833	-0.00392	-0.00476	-0.00475	-0.00358	-0.000486	-0.000682
27.7	-0.00305	-0.00381	-0.0037	-0.00229	-0.000569	-0.000791
27.7167	-0.00168	-0.00232	-0.00216	-0.000679	-0.000634	-0.000869
27.7333	-9.8e-05	-0.000571	-0.000485	-0.000336	-0.000697	-0.000939
27.75	-9.4e-05	-0.000561	-0.000573	-0.000476	-0.000751	-0.00099
27.7667	-0.000191	-0.000618	-0.000705	-0.000603	-0.0008	-0.00103
27.7833	-0.000302	-0.000616	-0.000778	-0.000638	-0.000848	-0.00107
27.8	-0.000385	-0.000653	-0.000792	-0.000679	-0.000881	-0.00111
27.8167	-0.000466	-0.000716	-0.000834	-0.000726	-0.000905	-0.00113
27.8333	-0.00048	-0.000862	-0.000893	-0.000811	-0.000926	-0.00115
27.85	-0.000602	-0.00097	-0.000969	-0.000888	-0.000973	-0.00117
27.8667	-0.000687	-0.00103	-0.00101	-0.000949	-0.00101	-0.0012
27.8833	-0.000796	-0.00104	-0.00101	-0.00103	-0.00104	-0.00122
27.9	-0.000793	-0.00104	-0.00101	-0.0011	-0.00101	-0.00126
27.9167	-0.000794	-0.00108	-0.00101	-0.00116	-0.000975	-0.00128
27.9333	-0.000821	-0.00113	-0.00107	-0.00118	-0.000957	-0.0013
27.95	-0.000846	-0.00119	-0.00113	-0.00119	-0.000957	-0.00128
27.9667	-0.000892	-0.00122	-0.00121	-0.00122	-0.00099	-0.00127
27.9833	-0.000901	-0.00124	-0.00125	-0.00123	-0.00102	-0.00126
28	-0.00095	-0.00126	-0.00128	-0.00123	-0.00106	-0.00127
28.0167	-0.000961	-0.00132	-0.00127	-0.00124	-0.00109	-0.00129
28.0333	-0.000974	-0.00138	-0.00127	-0.00126	-0.00111	-0.00134
28.05	-0.000976	-0.0014	-0.00132	-0.00128	-0.00111	-0.00137
28.0667	-0.000999	-0.00139	-0.00137	-0.00124	-0.0011	-0.00137
28.0833	-0.00104	-0.00137	-0.00137	-0.00122	-0.00105	-0.00135
28.1	-0.00105	-0.00137	-0.00134	-0.00118	-0.00101	-0.00134
28.1167	-0.00104	-0.00139	-0.00131	-0.0012	-0.00101	-0.00135
28.1333	-0.001	-0.0014	-0.00129	-0.00124	-0.00106	-0.00135
28.15	-0.00098	-0.00141	-0.00127	-0.00131	-0.0011	-0.00135
28.1667	-0.000972	-0.00141	-0.00126	-0.00135	-0.00113	-0.00134
28.1833	-0.001	-0.00143	-0.0013	-0.00132	-0.00112	-0.00136
28.2	-0.00104	-0.00145	-0.00136	-0.0013	-0.00111	-0.00138
28.2167	-0.00108	-0.00145	-0.0014	-0.00126	-0.0011	-0.00137
28.2333	-0.00111	-0.00142	-0.00136	-0.00128	-0.00109	-0.00137
28.25	-0.00114	-0.00139	-0.00128	-0.00128	-0.0011	-0.00135
28.2667	-0.00116	-0.00134	-0.00123	-0.00129	-0.00112	-0.00134
28.2833	-0.00117	-0.00134	-0.00124	-0.00131	-0.00113	-0.00133
28.3	-0.00117	-0.00135	-0.00129	-0.00133	-0.00111	-0.00134
28.3167	-0.00116	-0.00141	-0.00134	-0.00136	-0.0011	-0.00135
28.3333	-0.00114	-0.00141	-0.00137	-0.00136	-0.00111	-0.00137
28.35	-0.00112	-0.00139	-0.00137	-0.00136	-0.00113	-0.00139
28.3667	-0.00109	-0.00136	-0.00135	-0.00137	-0.00114	-0.00141
28.3833	-0.00108	-0.00138	-0.00134	-0.00143	-0.00112	-0.00142
28.4	-0.00109	-0.00142	-0.00137	-0.00148	-0.00111	-0.00141
28.4167	-0.0011	-0.00142	-0.0014	-0.00145	-0.00113	-0.00137
28.4333	-0.0011	-0.00139	-0.00141	-0.00139	-0.00116	-0.00134
28.45	-0.00112	-0.00134	-0.00139	-0.00133	-0.00116	-0.00132
28.4667	-0.00111	-0.00134	-0.00138	-0.00134	-0.00113	-0.00132
28.4833	-0.00109	-0.00137	-0.00139	-0.00135	-0.00108	-0.00132
28.5	-0.00102	-0.00142	-0.00137	-0.00137	-0.00107	-0.00131
28.5167	-0.000965	-0.00144	-0.00136	-0.00135	-0.00109	-0.00131
28.5333	-0.000936	-0.00141	-0.00135	-0.00135	-0.00111	-0.00133
28.55	-0.000959	-0.00137	-0.00136	-0.00136	-0.00113	-0.00133
28.5667	-0.00102	-0.00134	-0.00136	-0.00139	-0.00113	-0.00134
28.5833	-0.00109	-0.00133	-0.00133	-0.00139	-0.00108	-0.00132
28.6	-0.00114	-0.00129	-0.00131	-0.00137	-0.00103	-0.00131
28.6167	-0.00114	-0.00127	-0.0013	-0.00137	-0.00099	-0.00131
28.6333	-0.00111	-0.00129	-0.0013	-0.00136	-0.00102	-0.00133
28.65	-0.00108	-0.0013	-0.00128	-0.00134	-0.00106	-0.00136
28.6667	-0.00104	-0.00129	-0.00126	-0.00128	-0.00108	-0.00138
28.6833	-0.00104	-0.00122	-0.00126	-0.00125	-0.00106	-0.0014
28.7	-0.00102	-0.00117	-0.00127	-0.00123	-0.00105	-0.00139
28.7167	-0.00105	-0.00117	-0.00129	-0.00125	-0.00105	-0.00136
28.7333	-0.00104	-0.00123	-0.00127	-0.00123	-0.00107	-0.00131
28.75	-0.00105	-0.00129	-0.00126	-0.00121	-0.00109	-0.00128
28.7667	-0.00101	-0.00132	-0.00122	-0.00117	-0.00111	-0.00126
28.7833	-0.00104	-0.00132	-0.00124	-0.00113	-0.00112	-0.00128
28.8	-0.00103	-0.00132	-0.00125	-0.00112	-0.00109	-0.00127
28.8167	-0.00105	-0.00132	-0.00128	-0.00111	-0.00106	-0.00127
28.8333	-0.000983	-0.0013	-0.00126	-0.00114	-0.00102	-0.00124
28.85	-0.000987	-0.00124	-0.00127	-0.00112	-0.00101	-0.00124
28.8667	-0.000953	-0.0012	-0.00125	-0.00112	-0.00102	-0.00124
28.8833	-0.000948	-0.00116	-0.00127	-0.00109	-0.00103	-0.00123
28.9	-0.000886	-0.00114	-0.00126	-0.0011	-0.00102	-0.00121
28.9167	-0.000869	-0.00114	-0.00126	-0.00111	-0.00102	-0.0012
28.9333	-0.000866	-0.00119	-0.00119	-0.00115	-0.00103	-0.0012
28.95	-0.000888	-0.00124	-0.00114	-0.00116	-0.00103	-0.00121
28.9667	-0.000909	-0.00126	-0.00113	-0.00118	-0.00102	-0.0012
28.9833	-0.000924	-0.00123	-0.00118	-0.00117	-0.000995	-0.00118
29	-0.000943	-0.00117	-0.00125	-0.00117	-0.000966	-0.00116
29.0167	-0.000927	-0.00111	-0.00127	-0.00116	-0.000936	-0.00114
29.0333	-0.000884	-0.00109	-0.00123	-0.00115	-0.000905	-0.00112
29.05	-0.000849	-0.0011	-0.00116	-0.00116	-0.000884	-0.00111
29.0667	-0.000817	-0.00111	-0.00111	-0.00116	-0.00087	-0.00108
29.0833	-0.000843	-0.0011	-0.00108	-0.00115	-0.000849	-0.00108
29.1	-0.000829	-0.00104	-0.00108	-0.0011	-0.000809	-0.00107
29.1167	-0.000842	-0.000998	-0.00105	-0.00103	-0.00077	-0.00107
29.1333	-0.000807	-0.00101	-0.00106	-0.000986	-0.000734	-0.00105
29.15	-0.000765	-0.00104	-0.00106	-0.00095	-0.000718	-0.00103
29.1667	-0.000703	-0.00108	-0.00106	-0.000955	-0.00072	-0.000994
29.1833	-0.000629	-0.00102	-0.00105	-0.000959	-0.000747	-0.000991
29.2	-0.000634	-0.000963	-0.00104	-0.000947	-0.000769	-0.000989
29.2167	-0.000607	-0.000919	-0.00104	-0.000909	-0.000764	-0.000994
29.2333	-0.000608	-0.000933	-0.00103	-0.000893	-0.000722	-0.000961
29.25	-0.000554	-0.000928	-0.000981	-0.000898	-0.000669	-0.000937
29.2667	-0.000581	-0.00089	-0.00095	-0.000902	-0.000628	-0.000902
29.2833	-0.000605	-0.000847	-0.000913	-0.000864	-0.000598	-0.000892
29.3	-0.000655	-0.000806	-0.000925	-0.0008	-0.000572	-0.00087
29.3167	-0.000635	-0.000792	-0.000902	-0.00076	-0.000549	-0.000871
29.3333	-0.000626	-0.000753	-0.000905	-0.000741	-0.000522	-0.000864
29.35	-0.000586	-0.000717	-0.00084	-0.000743	-0.00052	-0.000861
29.3667	-0.00056	-0.00067	-0.000804	-0.000742	-0.000514	-0.00083
29.3833	-0.000522	-0.000677	-0.000746	-0.000744	-0.000518	-0.000817
29.4	-0.000473	-0.000694	-0.000736	-0.000753	-0.000496	-0.000806
29.4167	-0.000464	-0.000728	-0.000704	-0.000728	-0.000483	-0.000805
29.4333	-0.000439	-0.000736	-0.000686	-0.000681	-0.000459	-0.000769
29.45	-0.000438	-0.000702	-0.000681	-0.000607	-0.00046	-0.000742
29.4667	-0.000374	-0.000663	-0.000686	-0.000568	-0.000459	-0.000717
29.4833	-0.000325	-0.000614	-0.000669	-0.000556	-0.000484	-0.000734
29.5	-0.000297	-0.000628	-0.000623	-0.000583	-0.000488	-0.000749
29.5167	-0.000318	-0.000621	-0.000576	-0.000574	-0.000494	-0.000751
29.5333	-0.000365	-0.000621	-0.00055	-0.000572	-0.000474	-0.000731
29.55	-0.000378	-0.000575	-0.000552	-0.000545	-0.000448	-0.000705
29.5667	-0.000384	-0.000527	-0.00057	-0.000546	-0.000403	-0.000707
29.5833	-0.000335	-0.000495	-0.000573	-0.000509	-0.000347	-0.000693
29.6	-0.000305	-0.000464	-0.000566	-0.000467	-0.000323	-0.00068
29.6167	-0.000264	-0.000492	-0.000542	-0.000425	-0.000328	-0.000643
29.6333	-0.000266	-0.000505	-0.000556	-0.000423	-0.000361	-0.000618
29.65	-0.000248	-0.00056	-0.000554	-0.000439	-0.000385	-0.000609
29.6667	-0.000233	-0.000547	-0.000539	-0.00044	-0.000398	-0.000612
29.6833	-0.000192	-0.00054	-0.000493	-0.000408	-0.000399	-0.000625
29.7	-0.000176	-0.000472	-0.000475	-0.000387	-0.000376	-0.00061
29.7167	-0.000166	-0.000438	-0.00047	-0.000363	-0.000342	-0.000614
29.7333	-0.000191	-0.000416	-0.000459	-0.00037	-0.000311	-0.000626
29.75	-0.000222	-0.000435	-0.000423	-0.000346	-0.000287	-0.000633
29.7667	-0.000247	-0.000446	-0.00042	-0.000353	-0.000272	-0.000607
29.7833	-0.000226	-0.00045	-0.000445	-0.00035	-0.000257	-0.000557
29.8	-0.000179	-0.000448	-0.000443	-0.000365	-0.000248	-0.00054
29.8167	-0.000134	-0.00044	-0.000389	-0.000361	-0.000234	-0.000518
29.8333	-0.00012	-0.000433	-0.000317	-0.000341	-0.000225	-0.000491
29.85	-0.000122	-0.000412	-0.000286	-0.000321	-0.000219	-0.000464
29.8667	-0.000123	-0.000397	-0.000282	-0.000282	-0.000226	-0.000481
29.8833	-0.000106	-0.00035	-0.000295	-0.000263	-0.000222	-0.000521
29.9	-8.3e-05	-0.000324	-0.000325	-0.000237	-0.000219	-0.000534
29.9167	-8.2e-05	-0.000307	-0.000348	-0.000241	-0.000208	-0.000509
29.9333	-0.000112	-0.000345	-0.00035	-0.000237	-0.000197	-0.000475
29.95	-0.000125	-0.000366	-0.000303	-0.000249	-0.000191	-0.000443
29.9667	-9.2e-05	-0.000381	-0.000273	-0.00025	-0.000185	-0.000425
29.9833	-4.3e-05	-0.000343	-0.00027	-0.00025	-0.00018	-0.00042
30	-2.7e-05	-0.000292	-0.000317	-0.000211	-0.00016	-0.000433

## Sheet: Fig. 2b
Time (min)	(S)-1b standard (Au)	(S)-1c standard (Au)	(S)-1d standard (Au)	RnCOMT	RnCOMT+CNMT	RnCOMT+GsNMTt	RnCOMT+TNMT	RnCOMT+PavNMT
0.01667	-1.4e-05	-6e-06	-1.2e-05	3.5e-05	-5e-06	-2e-06	4e-06	1.8e-05
0.03333	-2.2e-05	-9e-06	-3.8e-05	9.5e-05	-6e-06	7e-06	1.3e-05	4.6e-05
0.05	-3.9e-05	-6e-06	-6.2e-05	0.000181	-2e-06	2.2e-05	3e-05	9.4e-05
0.06667	-1.7e-05	3e-06	-5.7e-05	0.00019	2.9e-05	3.9e-05	4.1e-05	0.000122
0.08333	2e-06	5e-06	-3.1e-05	0.000145	5.6e-05	5.7e-05	4.8e-05	0.000144
0.1	3.4e-05	-1.3e-05	-2.4e-05	3.7e-05	7.3e-05	6.7e-05	4.7e-05	0.000144
0.11667	7e-06	-3.2e-05	-5.7e-05	-3.4e-05	4.8e-05	8.7e-05	6.6e-05	0.000153
0.13333	-4.5e-05	-5.8e-05	-9.9e-05	-6e-05	7e-06	8.5e-05	8.6e-05	0.000155
0.15	-0.000123	-5.7e-05	-0.00012	-2.2e-05	-2.4e-05	8.3e-05	0.0001	0.000153
0.16667	-0.000139	-4.9e-05	-9.3e-05	1.2e-05	-2.9e-05	6.6e-05	8.9e-05	0.000135
0.18333	-0.000116	-1.1e-05	-6.4e-05	4.3e-05	0	4.4e-05	8.3e-05	0.00013
0.2	-3.5e-05	3e-06	-3.2e-05	5e-06	1.1e-05	1.5e-05	7.8e-05	0.000119
0.21667	3.4e-05	1.8e-05	-3.5e-05	-1e-05	1.1e-05	0	7e-05	0.000107
0.23333	7.6e-05	8e-06	-3.2e-05	-6e-05	-1.6e-05	1.5e-05	4.8e-05	8.9e-05
0.25	7.1e-05	6e-06	-3.2e-05	-4.7e-05	-1.7e-05	4.5e-05	4.4e-05	9.2e-05
0.26667	2.6e-05	-1.1e-05	-2.9e-05	-6.5e-05	-8e-06	6.6e-05	4.8e-05	0.000103
0.28333	-1.4e-05	-2.7e-05	-2.8e-05	-0.000107	6e-06	6.7e-05	5.8e-05	0.000103
0.3	-2.9e-05	-3.2e-05	-4.8e-05	-0.000146	-2e-06	5.5e-05	5.5e-05	9.3e-05
0.31667	-1.3e-05	-2.9e-05	-4.8e-05	-0.000218	-1.7e-05	4.9e-05	6e-05	7.9e-05
0.33333	1.9e-05	-5e-06	-6.1e-05	-0.000217	-1.8e-05	5e-05	6.8e-05	8.6e-05
0.35	1.9e-05	7e-06	-5e-05	-0.000277	-1.2e-05	5.7e-05	7.8e-05	9.2e-05
0.36667	1.9e-05	2.1e-05	-5.8e-05	-0.000161	-4e-06	6.1e-05	8.3e-05	0.00011
0.38333	-1e-06	1.1e-05	-5.4e-05	-0.000109	-1.3e-05	6.3e-05	9.7e-05	0.000119
0.4	2.1e-05	1e-06	-6e-05	2.3e-05	-1.9e-05	6.4e-05	0.000111	0.000118
0.41667	5.9e-05	-2.5e-05	-7.2e-05	1e-06	-2e-06	5.9e-05	0.000112	0.000106
0.43333	8.7e-05	-4e-05	-8.3e-05	4.2e-05	1.2e-05	5.4e-05	0.0001	0.0001
0.45	8.8e-05	-3.8e-05	-8.5e-05	2.6e-05	4e-05	4.5e-05	9e-05	0.000113
0.46667	3.6e-05	-2.8e-05	-7.6e-05	6.7e-05	2.5e-05	5.2e-05	9.8e-05	0.00014
0.48333	1.7e-05	-1.5e-05	-7.9e-05	6.3e-05	1.9e-05	5.1e-05	0.000115	0.000142
0.5	-3.2e-05	-2.1e-05	-9.7e-05	7.1e-05	-1.4e-05	5.4e-05	0.000137	0.000144
0.51667	-2.7e-05	-2.4e-05	-9.9e-05	-3e-05	-1.8e-05	3e-05	0.000151	0.000121
0.53333	-5.1e-05	-3.1e-05	-9.6e-05	-0.000118	-2.3e-05	1.9e-05	0.000152	0.000131
0.55	-2.4e-05	-2.6e-05	-7.6e-05	-0.000219	-9e-06	1e-06	0.00013	0.000126
0.56667	-3.4e-05	-3e-05	-8.3e-05	-0.000205	-5e-06	1.3e-05	0.000103	0.000141
0.58333	-2e-05	-4.7e-05	-7.9e-05	-0.000127	-5e-06	2e-05	8.3e-05	0.00014
0.6	3e-06	-6.3e-05	-7.5e-05	1.7e-05	-7e-06	4e-05	6.8e-05	0.000142
0.61667	3.2e-05	-6.5e-05	-5.2e-05	0.000143	-8e-06	3.4e-05	6.5e-05	0.000129
0.63333	3.1e-05	-5.5e-05	-3.2e-05	0.00023	-3e-06	1.9e-05	6e-05	0.000115
0.65	-8e-06	-4.5e-05	-1.8e-05	0.000272	-5e-06	-1e-06	7.5e-05	0.000107
0.66667	-3.3e-05	-5.7e-05	-1.8e-05	0.000291	-3e-06	-2e-06	7e-05	0.000133
0.68333	-4.3e-05	-5.8e-05	-2.2e-05	0.000205	-2.3e-05	0	7.2e-05	0.000161
0.7	-4.6e-05	-8.2e-05	-3.2e-05	0.000103	-4.9e-05	-5e-06	6.3e-05	0.000182
0.71667	-5e-05	-8.4e-05	-3.4e-05	-1e-06	-7.6e-05	-1.7e-05	7.6e-05	0.000159
0.73333	-5.4e-05	-9.6e-05	-5.9e-05	-9e-06	-7.2e-05	-8e-06	7.9e-05	0.000143
0.75	-4.3e-05	-8e-05	-7.5e-05	-3.7e-05	-5.8e-05	1e-06	8.1e-05	0.000134
0.76667	-1.8e-05	-5.3e-05	-9.3e-05	-3.9e-05	-4e-05	5e-06	6.9e-05	0.000143
0.78333	8e-06	-2.6e-05	-7.7e-05	-7.6e-05	-3.6e-05	-2e-05	6.4e-05	0.000142
0.8	1.3e-05	-1.6e-05	-7.4e-05	-9e-05	-3.9e-05	-3.8e-05	5.8e-05	0.000121
0.81667	-8e-06	-2.5e-05	-7.2e-05	-0.000142	-5.8e-05	-3.6e-05	6.9e-05	0.000106
0.83333	-9e-06	-2.3e-05	-8e-05	-0.000196	-7e-05	-2.5e-05	8.7e-05	9.6e-05
0.85	-4e-06	-1.5e-05	-7.4e-05	-0.00025	-7.7e-05	-4e-06	9.8e-05	0.000111
0.86667	-1.5e-05	-6e-06	-6e-05	-0.000336	-5.8e-05	1e-06	9.1e-05	0.000127
0.88333	-7e-05	-1.3e-05	-3.7e-05	-0.00034	-5e-05	1.5e-05	7.1e-05	0.000141
0.9	-0.000129	-2.8e-05	-2.4e-05	-0.000302	-4.2e-05	0	6.9e-05	0.000148
0.91667	-0.000157	-3.3e-05	-1.1e-05	-0.00015	-6.3e-05	-1.4e-05	7.4e-05	0.000148
0.93333	-0.000163	-3.9e-05	-3.1e-05	-7.6e-05	-7.3e-05	-2.7e-05	8.9e-05	0.00015
0.95	-0.000126	-1e-05	-4.9e-05	-1.9e-05	-9.1e-05	-1.5e-05	7.8e-05	0.000157
0.96667	-6.9e-05	-1e-05	-9.8e-05	8e-06	-8.1e-05	-5e-06	7.5e-05	0.000161
0.98333	-4e-06	2e-06	-0.000106	4.6e-05	-7.5e-05	-4e-06	7.3e-05	0.000164
1	1.6e-05	-3.2e-05	-0.00011	3.1e-05	-4.6e-05	-1.2e-05	8.9e-05	0.000139
1.01667	-5e-06	-4.2e-05	-5.7e-05	-6e-05	-1.9e-05	-1.7e-05	8.9e-05	0.000117
1.03333	-4.1e-05	-7.2e-05	-2.8e-05	-0.000147	3e-06	-3.1e-05	8.3e-05	0.000103
1.05	-3.3e-05	-7.3e-05	1e-06	-0.000189	-7e-06	-3.8e-05	7.5e-05	0.000126
1.06667	-3e-06	-7e-05	-1.6e-05	-0.000182	-3.5e-05	-4.1e-05	8.6e-05	0.000141
1.08333	4.6e-05	-4e-05	-3e-05	-0.000153	-6e-05	-2.4e-05	0.0001	0.000145
1.1	2.1e-05	-1.7e-05	-3.9e-05	-0.000145	-6.2e-05	-2e-05	0.000109	0.000123
1.11667	-2e-06	-1e-06	-1.9e-05	-0.000166	-4.6e-05	-1.1e-05	9.3e-05	0.000114
1.13333	-2.7e-05	-7e-06	0	-0.000217	-3.4e-05	-1.5e-05	6.6e-05	0.000102
1.15	-6e-06	-6e-06	1.3e-05	-0.000223	-2.4e-05	-7e-06	4.4e-05	0.000104
1.16667	3e-06	-1.7e-05	1.6e-05	-0.000161	-4.6e-05	3e-06	3.8e-05	0.000104
1.18333	-1.4e-05	-7e-06	7e-06	-7e-05	-3.7e-05	1.8e-05	3.8e-05	0.000118
1.2	-7e-06	-1.1e-05	0	6e-06	-4.6e-05	1.7e-05	3.2e-05	0.000121
1.21667	-1.9e-05	-1e-06	-1.8e-05	-1.2e-05	-2.4e-05	-6e-06	2.4e-05	0.000128
1.23333	-1.9e-05	-8e-06	-1.3e-05	-4.6e-05	-3.6e-05	-1.9e-05	3e-05	0.000127
1.25	-3.7e-05	0	-2.5e-05	-8.9e-05	-3.1e-05	-1.8e-05	3.1e-05	0.000141
1.26667	-4.1e-05	5e-06	-3.5e-05	-6e-05	-3e-05	-2.4e-05	4e-05	0.000146
1.28333	-4e-05	1.3e-05	-5e-05	-2.1e-05	-2.3e-05	-4.1e-05	4.6e-05	0.000144
1.3	-5.6e-05	8e-06	-5.8e-05	-4e-06	-1.5e-05	-6.8e-05	5.3e-05	0.000123
1.31667	-4.9e-05	-3e-06	-5.9e-05	-8e-06	-2.3e-05	-6.2e-05	4.8e-05	0.000102
1.33333	-4.4e-05	-3.2e-05	-7.2e-05	-4e-05	-3e-05	-5.6e-05	3.2e-05	8.4e-05
1.35	-4e-05	-5.4e-05	-6.1e-05	-3.5e-05	-4.3e-05	-3.7e-05	2.6e-05	8.9e-05
1.36667	-5.5e-05	-6.8e-05	-5.8e-05	-2.7e-05	-4.2e-05	-2.6e-05	2.7e-05	0.000113
1.38333	-6.6e-05	-5.7e-05	-5e-05	-1.4e-05	-3.7e-05	-2.1e-05	3.7e-05	0.000153
1.4	-6.2e-05	-4.2e-05	-7.5e-05	-9e-05	-3e-05	-2.5e-05	3.8e-05	0.000186
1.41667	-5.2e-05	-3.9e-05	-9.2e-05	-0.00016	-4e-05	-3e-05	3.7e-05	0.000197
1.43333	-4.3e-05	-3.2e-05	-9.9e-05	-0.000231	-4.7e-05	-4e-05	3.6e-05	0.000194
1.45	-7e-06	-3.9e-05	-8.8e-05	-0.000204	-4.8e-05	-4.5e-05	3.3e-05	0.000182
1.46667	3.6e-05	-4.1e-05	-7.2e-05	-0.000156	-3.2e-05	-5.6e-05	3.6e-05	0.000173
1.48333	8.2e-05	-5.8e-05	-5.7e-05	-4.5e-05	-2.8e-05	-4.8e-05	4.1e-05	0.000146
1.5	7.7e-05	-4.4e-05	-3.5e-05	4.3e-05	-2.7e-05	-3.3e-05	5.3e-05	0.000118
1.51667	4.6e-05	-2.9e-05	-1.1e-05	5.6e-05	-2.8e-05	-2.5e-05	6e-05	9.9e-05
1.53333	-5e-06	-1.6e-05	-7e-06	-4.6e-05	-2.7e-05	-2.9e-05	6.3e-05	0.000115
1.55	-4.5e-05	-4.4e-05	-1.3e-05	-0.000165	-3.6e-05	-4.5e-05	5.9e-05	0.000137
1.56667	-6.6e-05	-6.3e-05	-3.2e-05	-0.000217	-5.1e-05	-4.5e-05	5.8e-05	0.000155
1.58333	-9.9e-05	-6e-05	-3.4e-05	-0.000211	-5.5e-05	-3.9e-05	4.9e-05	0.000132
1.6	-0.00014	-3.9e-05	-4.8e-05	-0.000168	-5.6e-05	-3.2e-05	4.4e-05	0.000108
1.61667	-0.000166	-1.9e-05	-5.9e-05	-0.000138	-5.5e-05	-2.8e-05	1.8e-05	8.6e-05
1.63333	-0.000144	-1.3e-05	-7e-05	-7e-05	-6.2e-05	-3e-05	0	0.000102
1.65	-7.9e-05	4e-06	-4.2e-05	-5.8e-05	-5.4e-05	-3.4e-05	-1.1e-05	0.000113
1.66667	-2.5e-05	1e-05	-8e-06	-1.6e-05	-4.8e-05	-4.4e-05	1.3e-05	0.000126
1.68333	2e-06	-3e-06	2.6e-05	3.3e-05	-3.5e-05	-6e-05	4.8e-05	0.000119
1.7	-2.2e-05	-3.5e-05	2e-05	8.9e-05	-3.5e-05	-7.4e-05	6.9e-05	0.000124
1.71667	-6.2e-05	-6.5e-05	7e-06	7.4e-05	-3e-05	-8.4e-05	7.4e-05	0.000129
1.73333	-9.6e-05	-7.7e-05	-7e-06	3e-06	-2.6e-05	-7.3e-05	6.3e-05	0.000135
1.75	-0.000114	-6e-05	-1e-06	-2.6e-05	-3.2e-05	-5.1e-05	5.9e-05	0.000133
1.76667	-0.000115	-4.8e-05	-5e-06	-4e-06	-3.9e-05	-2.5e-05	4.7e-05	0.000129
1.78333	-0.000104	-2.9e-05	-6e-06	2.8e-05	-5.9e-05	-9e-06	4.2e-05	0.000129
1.8	-8.8e-05	-3.4e-05	-1.4e-05	1.2e-05	-6.3e-05	-1.1e-05	4.3e-05	0.000124
1.81667	-7.9e-05	-3e-05	-7e-06	-7.5e-05	-8.4e-05	-2.7e-05	5.1e-05	0.000114
1.83333	-7.3e-05	-3.2e-05	0	-0.000142	-9.5e-05	-4.7e-05	4.4e-05	9.3e-05
1.85	-5.7e-05	-3.2e-05	1e-05	-0.00022	-0.000102	-6.2e-05	3.9e-05	8.8e-05
1.86667	-3.2e-05	-3.6e-05	7e-06	-0.000187	-8.5e-05	-5.5e-05	3.1e-05	9.5e-05
1.88333	-2.2e-05	-4.7e-05	-1e-06	-0.000125	-5.4e-05	-4.3e-05	4.1e-05	0.000118
1.9	-1.4e-05	-4.3e-05	-9e-06	4.2e-05	-4.1e-05	-1.2e-05	4.5e-05	0.00014
1.91667	-4.2e-05	-3.9e-05	-9e-06	0.000133	-3.2e-05	4e-06	5.6e-05	0.000146
1.93333	-5.4e-05	-3.5e-05	-2e-05	0.000133	-4.6e-05	-5e-06	5.9e-05	0.000138
1.95	-7.9e-05	-5.6e-05	-2.6e-05	6.9e-05	-4.6e-05	-4.3e-05	7e-05	0.000103
1.96667	-5.6e-05	-6.8e-05	-3e-05	7e-05	-4.8e-05	-7.9e-05	8.2e-05	8.6e-05
1.98333	-3.2e-05	-7e-05	-3e-06	9.9e-05	-4.6e-05	-8.2e-05	0.000106	7.3e-05
2	1.2e-05	-4.2e-05	1.6e-05	0.000101	-4.4e-05	-5.3e-05	0.000102	9.5e-05
2.01667	4.7e-05	-3.1e-05	2.9e-05	3.2e-05	-4.3e-05	-1.9e-05	7.8e-05	0.000107
2.03333	6.6e-05	-2.1e-05	2.6e-05	-2e-06	-4.1e-05	7e-06	3.5e-05	0.000107
2.05	6.9e-05	-4.2e-05	2.6e-05	-6e-06	-4.1e-05	4e-06	1.2e-05	8.9e-05
2.06667	3.9e-05	-4.8e-05	2.3e-05	6e-06	-3.9e-05	2e-06	8e-06	7e-05
2.08333	2.7e-05	-5.9e-05	1e-05	-1.2e-05	-3.3e-05	-1.6e-05	1.7e-05	7.8e-05
2.1	-6e-06	-5.1e-05	-1.1e-05	-6.3e-05	-2.9e-05	-2.1e-05	3e-05	9.9e-05
2.11667	-2.3e-05	-5.3e-05	-2.9e-05	-0.000126	-3e-05	-1.8e-05	4.2e-05	0.000132
2.13333	-9.4e-05	-5.4e-05	-2.6e-05	-0.00015	-2.6e-05	2e-06	6.2e-05	0.000157
2.15	-0.00012	-6.3e-05	-8e-06	-0.000139	-1.5e-05	2e-05	8.5e-05	0.000162
2.16667	-0.00014	-6e-05	7e-06	-0.000102	-3e-06	2.5e-05	9.1e-05	0.000157
2.18333	-8.8e-05	-5.7e-05	2.7e-05	-0.000102	-1.4e-05	2.4e-05	8.2e-05	0.00014
2.2	-6.7e-05	-5.2e-05	4.6e-05	-9.7e-05	-2.2e-05	2.3e-05	6.6e-05	0.000138
2.21667	-4.6e-05	-5.1e-05	7.8e-05	-0.000112	-1.3e-05	1.6e-05	8.5e-05	0.000136
2.23333	-5.1e-05	-5.1e-05	8.2e-05	-0.000123	2.4e-05	-2e-06	0.000111	0.000149
2.25	-5e-05	-4.9e-05	7.1e-05	-9.5e-05	4.6e-05	-1.2e-05	0.000145	0.000165
2.26667	-4.6e-05	-5.4e-05	2.9e-05	-5.6e-05	4.8e-05	-5e-06	0.000141	0.00019
2.28333	-4.1e-05	-5.5e-05	1.7e-05	4.6e-05	6.4e-05	3e-05	0.000177	0.000214
2.3	-2e-05	-6.3e-05	2e-05	9.5e-05	0.000201	0.000138	0.000314	0.000347
2.31667	-1e-06	-6.6e-05	5.1e-05	0.000152	0.00049	0.000363	0.00063	0.000657
2.33333	1.8e-05	-8.1e-05	7.6e-05	0.000181	0.0008	0.000624	0.000953	0.00104
2.35	7e-06	-9.4e-05	9.9e-05	0.00026	0.000916	0.000768	0.0011	0.00124
2.36667	4e-06	-0.000112	0.000122	0.000377	0.00077	0.000705	0.000971	0.00112
2.38333	-9e-06	-0.000108	0.000115	0.000527	0.000527	0.00055	0.000754	0.000837
2.4	3e-06	-8.7e-05	9.1e-05	0.000604	0.000343	0.000407	0.000595	0.000592
2.41667	-1.4e-05	-5.9e-05	4.3e-05	0.00068	0.000264	0.000325	0.000534	0.000481
2.43333	-1.7e-05	-4.7e-05	3.7e-05	0.000622	0.000243	0.000275	0.000521	0.000425
2.45	-2.5e-05	-4.9e-05	5e-05	0.000499	0.000234	0.000254	0.000532	0.000396
2.46667	-1.1e-05	-6e-05	7.1e-05	0.000304	0.000249	0.000257	0.000551	0.000382
2.48333	3e-06	-6.3e-05	5.2e-05	0.0002	0.000265	0.00026	0.00056	0.00037
2.5	2e-06	-7.4e-05	2.7e-05	0.000248	0.000308	0.000257	0.000543	0.000386
2.51667	1.6e-05	-8.4e-05	2e-06	0.000303	0.000351	0.000284	0.000524	0.0004
2.53333	-5e-06	-9.4e-05	2e-05	0.000348	0.000399	0.000339	0.000512	0.000422
2.55	0	-8.5e-05	3.4e-05	0.000304	0.000435	0.000393	0.000519	0.000421
2.56667	-2.6e-05	-6.6e-05	5.7e-05	0.000302	0.000456	0.000405	0.000537	0.000428
2.58333	-1.9e-05	-4.6e-05	5.3e-05	0.00031	0.000466	0.000402	0.000581	0.000452
2.6	-3.7e-05	-3.8e-05	5.4e-05	0.000411	0.000499	0.000449	0.00068	0.000489
2.61667	-5.4e-05	-2.7e-05	5.7e-05	0.000533	0.000555	0.000582	0.000877	0.000527
2.63333	-5.1e-05	-3.8e-05	6.5e-05	0.00063	0.000657	0.000794	0.00115	0.000583
2.65	-1.5e-05	-4e-05	6.3e-05	0.000662	0.000791	0.00104	0.00146	0.000681
2.66667	2.1e-05	-5.3e-05	4.5e-05	0.000653	0.000992	0.00127	0.00173	0.000874
2.68333	3.3e-05	-3.1e-05	3.1e-05	0.000691	0.00126	0.00149	0.00197	0.00117
2.7	3.4e-05	-5e-06	2.7e-05	0.000763	0.00158	0.00172	0.00217	0.00159
2.71667	5.9e-05	3.9e-05	2.9e-05	0.000863	0.00191	0.00198	0.00235	0.00208
2.73333	7.6e-05	7.5e-05	2.8e-05	0.000876	0.00214	0.00218	0.00248	0.0025
2.75	8.7e-05	6.9e-05	4.1e-05	0.000814	0.0022	0.00235	0.00264	0.00268
2.76667	7.8e-05	1.4e-05	5.7e-05	0.000672	0.0022	0.00262	0.00301	0.00255
2.78333	9.3e-05	-6.7e-05	7.1e-05	0.000574	0.00239	0.00327	0.00379	0.00222
2.8	8.6e-05	-0.000123	4.6e-05	0.00056	0.00291	0.00428	0.00483	0.00196
2.81667	9.4e-05	-0.000131	1.9e-05	0.000695	0.00362	0.00532	0.00568	0.00203
2.83333	4.7e-05	-0.000146	-1.6e-05	0.000881	0.00413	0.00585	0.0059	0.00259
2.85	6e-05	-0.00014	-1.3e-05	0.00104	0.00418	0.00571	0.00546	0.00354
2.86667	7e-05	-0.000139	-1e-05	0.00117	0.00383	0.00516	0.00479	0.0046
2.88333	0.000172	-9.4e-05	1.4e-05	0.00138	0.00646	0.00769	0.01608	0.00544
2.9	0.000161	-6.6e-05	2.8e-05	0.0017	0.06868	0.06614	0.12591	0.00729
2.91667	0.000121	0.00026	0.000186	0.002	0.30768	0.2872	0.45385	0.05566
2.93333	-1.7e-05	0.00127	0.000974	0.00221	0.79091	0.7484	1.01653	0.2681
2.95	-6.4e-05	0.00274	0.0023	0.00224	1.41299	1.35457	1.64653	0.73164
2.96667	-0.000103	0.00379	0.00358	0.00215	1.93746	1.88987	2.09522	1.36782
2.98333	-9.8e-05	0.00347	0.00368	0.00189	2.17199	2.14194	2.22403	1.93227
3	-6.8e-05	0.00227	0.00268	0.0017	2.04816	2.03275	2.00703	2.16107
3.01667	-7e-06	0.000978	0.0013	0.00178	1.63392	1.62053	1.53716	1.97863
3.03333	0.0001	0.000213	0.000328	0.00828	1.07618	1.06281	0.97471	1.48127
3.05	0.000135	-0.000227	-0.000199	0.06685	0.59234	0.58079	0.51929	0.91325
3.06667	0.000142	-0.000557	-0.000527	0.29124	0.28234	0.27382	0.24773	0.47133
3.08333	9.4e-05	-0.000844	-0.000776	0.63493	0.14134	0.13577	0.12692	0.22276
3.1	0.000107	-0.00105	-0.000958	0.93014	0.07806	0.0744	0.07178	0.11426
3.11667	0.000179	-0.00119	-0.00107	0.91073	0.04807	0.04538	0.04519	0.0646
3.13333	0.000785	-0.00126	-0.00113	0.64032	0.03286	0.0308	0.03158	0.04012
3.15	0.00223	-0.00129	-0.00113	0.31393	0.02448	0.02295	0.02398	0.02709
3.16667	0.00404	-0.00129	-0.00113	0.12041	0.01927	0.01814	0.0192	0.01962
3.18333	0.00497	-0.00128	-0.0011	0.04698	0.01582	0.015	0.01604	0.0154
3.2	0.0042	-0.00127	-0.00108	0.02336	0.0136	0.01299	0.01402	0.01307
3.21667	0.00259	-0.00123	-0.00106	0.01423	0.01221	0.01174	0.01274	0.01169
3.23333	0.00117	-0.00116	-0.00103	0.00976	0.01128	0.01085	0.01178	0.01071
3.25	0.000503	-0.0011	-0.000961	0.00746	0.01058	0.0101	0.01095	0.00991
3.26667	0.000171	-0.00103	-0.000863	0.00619	0.01	0.00939	0.01018	0.00925
3.28333	-6.1e-05	-0.000973	-0.000758	0.00537	0.00947	0.00877	0.00951	0.00873
3.3	-0.000253	-0.000901	-0.000669	0.00465	0.00899	0.00823	0.00893	0.00829
3.31667	-0.00041	-0.000818	-0.0006	0.00381	0.00858	0.00781	0.00847	0.00792
3.33333	-0.000531	-0.000749	-0.000567	0.00291	0.00825	0.00746	0.00812	0.00761
3.35	-0.000633	-0.000695	-0.000533	0.00211	0.00798	0.00716	0.00786	0.00736
3.36667	-0.000706	-0.000666	-0.000514	0.00151	0.00776	0.00692	0.00763	0.00719
3.38333	-0.000748	-0.000635	-0.000471	0.00113	0.00756	0.00673	0.00744	0.00708
3.4	-0.000728	-0.000607	-0.000432	0.000885	0.0074	0.00659	0.00728	0.00702
3.41667	-0.000684	-0.000586	-0.000378	0.000715	0.00724	0.00646	0.00714	0.00696
3.43333	-0.000644	-0.000565	-0.000325	0.000607	0.00711	0.00634	0.00701	0.0069
3.45	-0.000658	-0.000548	-0.000286	0.0005	0.00699	0.0062	0.00688	0.00683
3.46667	-0.000681	-0.000496	-0.000267	0.000467	0.0069	0.00605	0.00677	0.00676
3.48333	-0.000671	-0.000457	-0.000258	0.000454	0.00678	0.00592	0.00666	0.00669
3.5	-0.000584	-0.000405	-0.000232	0.000508	0.00665	0.0058	0.00653	0.00662
3.51667	-0.000499	-0.000396	-0.000195	0.000547	0.00648	0.00568	0.00636	0.00654
3.53333	-0.000427	-0.000378	-0.000153	0.000555	0.0063	0.00554	0.00615	0.00644
3.55	-0.000399	-0.000363	-0.00011	0.000525	0.00609	0.00538	0.00592	0.00629
3.56667	-0.000357	-0.00032	-6.6e-05	0.000486	0.00589	0.00519	0.00571	0.00609
3.58333	-0.000329	-0.000279	-4e-05	0.000498	0.00568	0.00501	0.00548	0.00588
3.6	-0.000303	-0.000239	-2.9e-05	0.000505	0.00547	0.0048	0.00528	0.00566
3.61667	-0.0003	-0.000218	-4.5e-05	0.000569	0.00524	0.00459	0.0051	0.00545
3.63333	-0.000298	-0.00021	-4.7e-05	0.000666	0.00501	0.00439	0.00493	0.00521
3.65	-0.00031	-0.000223	-4.8e-05	0.000888	0.0048	0.00422	0.00478	0.00495
3.66667	-0.000296	-0.000223	-3.5e-05	0.00118	0.00461	0.0041	0.00466	0.0047
3.68333	-0.000258	-0.000217	-8e-06	0.00151	0.00445	0.00401	0.00455	0.00449
3.7	-0.000192	-0.000191	1.8e-05	0.00181	0.00431	0.00394	0.00446	0.00431
3.71667	-0.000128	-0.000178	3.9e-05	0.00208	0.0042	0.00389	0.0044	0.00414
3.73333	-0.0001	-0.000169	2.7e-05	0.00237	0.00411	0.00386	0.00439	0.00396
3.75	-0.000109	-0.000192	8e-06	0.00268	0.00407	0.00389	0.00443	0.00382
3.76667	-0.000164	-0.000213	5e-06	0.00304	0.00407	0.00394	0.0045	0.00371
3.78333	-0.000186	-0.000214	1.1e-05	0.0033	0.00412	0.00404	0.00462	0.00362
3.8	-0.00016	-0.000183	3e-05	0.00352	0.00419	0.00415	0.00477	0.00354
3.81667	-8.3e-05	-0.000155	2.9e-05	0.0035	0.00427	0.00431	0.00498	0.00348
3.83333	-2.6e-05	-0.000172	3.9e-05	0.00338	0.0044	0.0045	0.00522	0.00342
3.85	-1.3e-05	-0.000187	4.2e-05	0.00309	0.00456	0.00474	0.00547	0.0034
3.86667	-2.7e-05	-0.000191	4.6e-05	0.0028	0.00476	0.00498	0.00572	0.00342
3.88333	-5.5e-05	-0.000158	3.5e-05	0.00255	0.00499	0.0052	0.00595	0.00347
3.9	-6.7e-05	-0.000138	2.7e-05	0.00235	0.00524	0.00539	0.00613	0.00353
3.91667	-6.9e-05	-0.00014	2.5e-05	0.0022	0.00552	0.00551	0.00623	0.0036
3.93333	-1.8e-05	-0.000157	3.1e-05	0.00201	0.00578	0.00558	0.00622	0.00372
3.95	2.1e-05	-0.000184	4.7e-05	0.00173	0.006	0.00554	0.00609	0.00385
3.96667	6.7e-05	-0.000196	5.9e-05	0.00139	0.00612	0.0054	0.00583	0.00402
3.98333	6.2e-05	-0.0002	8.1e-05	0.00122	0.00613	0.00515	0.00547	0.00422
4	7e-05	-0.00019	9.2e-05	0.00121	0.006	0.0048	0.00507	0.00447
4.01667	2.2e-05	-0.000178	9.9e-05	0.00128	0.00577	0.0044	0.00466	0.00474
4.03333	3e-06	-0.000167	8.8e-05	0.0012	0.00543	0.00398	0.00423	0.005
4.05	-1.6e-05	-0.000159	6.5e-05	0.00107	0.00503	0.0036	0.00381	0.00524
4.06667	1.3e-05	-0.000148	5.9e-05	0.000901	0.00458	0.00325	0.00341	0.00543
4.08333	3.2e-05	-0.000138	7.3e-05	0.000753	0.00415	0.00295	0.00306	0.00556
4.1	3.3e-05	-0.000138	0.000114	0.000656	0.00372	0.00266	0.00274	0.0056
4.11667	3.8e-05	-0.000146	0.000131	0.000601	0.00333	0.0024	0.00246	0.00553
4.13333	1.5e-05	-0.000157	0.000113	0.000598	0.00298	0.00217	0.00224	0.00535
4.15	1.7e-05	-0.000157	8.1e-05	0.000518	0.00268	0.00197	0.00207	0.00507
4.16667	3.8e-05	-0.000159	5.4e-05	0.000463	0.00243	0.00181	0.00191	0.00472
4.18333	8.9e-05	-0.000167	4.3e-05	0.000452	0.00223	0.00167	0.00176	0.0043
4.2	0.000114	-0.000181	1.9e-05	0.000517	0.00205	0.00156	0.00165	0.00387
4.21667	0.0001	-0.000191	-8e-06	0.000567	0.00187	0.00145	0.00156	0.00345
4.23333	5.4e-05	-0.000194	-1e-06	0.000603	0.00171	0.00136	0.00147	0.00308
4.25	8e-06	-0.000203	2e-05	0.000608	0.00157	0.00128	0.00136	0.00276
4.26667	-2.6e-05	-0.000206	5.8e-05	0.000633	0.00144	0.0012	0.00126	0.00249
4.28333	-3.8e-05	-0.000208	5.6e-05	0.000555	0.00133	0.00114	0.00118	0.00224
4.3	-4.1e-05	-0.0002	5.9e-05	0.000521	0.00124	0.00107	0.00112	0.00203
4.31667	-5.4e-05	-0.000195	5.6e-05	0.000431	0.00119	0.00102	0.00107	0.00185
4.33333	-4.1e-05	-0.000202	7e-05	0.000451	0.00115	0.000976	0.00102	0.0017
4.35	-1e-05	-0.000202	8.3e-05	0.000489	0.00111	0.000931	0.000996	0.00157
4.36667	4.2e-05	-0.0002	9e-05	0.000503	0.00106	0.000882	0.000981	0.00144
4.38333	7.1e-05	-0.000184	9e-05	0.00049	0.00101	0.000827	0.000959	0.00134
4.4	8.1e-05	-0.000168	8.4e-05	0.000346	0.00096	0.000778	0.000903	0.00126
4.41667	7.4e-05	-0.000163	7.4e-05	0.000267	0.000919	0.000722	0.000837	0.00119
4.43333	4.7e-05	-0.000169	7.5e-05	0.000176	0.000873	0.000687	0.000765	0.0011
4.45	2.1e-05	-0.000185	8.9e-05	0.000256	0.000822	0.000659	0.000737	0.00104
4.46667	1.6e-05	-0.000179	0.000109	0.000337	0.000771	0.00064	0.000729	0.000972
4.48333	2.2e-05	-0.000178	0.000111	0.000404	0.00074	0.000613	0.000748	0.000957
4.5	2.5e-05	-0.00018	0.000101	0.000347	0.000725	0.000566	0.000738	0.000921
4.51667	-6e-06	-0.000207	9.8e-05	0.000264	0.000716	0.000528	0.000696	0.000899
4.53333	-1.2e-05	-0.000223	0.000106	0.000205	0.000703	0.000488	0.00064	0.000841
4.55	-1.6e-05	-0.000217	0.00011	0.000176	0.000692	0.000461	0.0006	0.000804
4.56667	5e-06	-0.000201	0.000107	0.000212	0.000673	0.00044	0.000589	0.000778
4.58333	0	-0.000183	0.000128	0.0002	0.000652	0.000438	0.00057	0.000763
4.6	-3e-06	-0.000172	0.000153	0.000216	0.000623	0.000457	0.000551	0.00074
4.61667	-1.6e-05	-0.000161	0.000179	0.000216	0.000606	0.000453	0.000538	0.000692
4.63333	-3.3e-05	-0.00015	0.000148	0.000311	0.00058	0.000423	0.000542	0.000655
4.65	-3.1e-05	-0.000167	0.000119	0.000401	0.00055	0.00037	0.000541	0.000626
4.66667	-9e-06	-0.000175	7.7e-05	0.00044	0.000518	0.00033	0.000529	0.00062
4.68333	2.5e-05	-0.000179	8.2e-05	0.000468	0.000501	0.000305	0.000515	0.000599
4.7	5.9e-05	-0.00015	8.6e-05	0.000449	0.000493	0.000282	0.000512	0.000562
4.71667	5.2e-05	-0.00013	0.000114	0.000408	0.000488	0.000263	0.000506	0.000513
4.73333	6.4e-05	-0.000114	0.000124	0.000293	0.000485	0.000247	0.000489	0.000488
4.75	6.1e-05	-0.000115	0.000125	0.000254	0.000481	0.000239	0.000469	0.000478
4.76667	0.000109	-0.000125	0.000108	0.000221	0.000462	0.00022	0.000466	0.000471
4.78333	0.000106	-0.000143	9.4e-05	0.000228	0.000434	0.000208	0.000475	0.000449
4.8	8.9e-05	-0.000155	9.6e-05	0.000192	0.000402	0.000199	0.000484	0.000412
4.81667	2.8e-05	-0.000158	0.000118	0.000287	0.00038	0.000212	0.000469	0.000375
4.83333	1.8e-05	-0.000172	0.000135	0.00034	0.000361	0.00022	0.000434	0.00034
4.85	3.9e-05	-0.000182	0.00015	0.00034	0.00035	0.000213	0.000399	0.000322
4.86667	9.5e-05	-0.000209	0.000137	0.000177	0.000349	0.000192	0.000377	0.000296
4.88333	9.4e-05	-0.000207	0.000125	3.7e-05	0.000346	0.000178	0.000385	0.000271
4.9	7.4e-05	-0.000207	0.000105	-5.4e-05	0.000345	0.000189	0.0004	0.000237
4.91667	3.6e-05	-0.000162	9.8e-05	-8.6e-05	0.00034	0.000204	0.000433	0.00022
4.93333	5.4e-05	-0.000133	9.2e-05	-6.2e-05	0.000333	0.000202	0.000446	0.000209
4.95	6.1e-05	-0.000118	7.6e-05	-3.1e-05	0.000336	0.000209	0.000441	0.000236
4.96667	4.7e-05	-0.000137	8.1e-05	1.7e-05	0.000339	0.000222	0.000405	0.000258
4.98333	1.9e-05	-0.000161	8.9e-05	7e-05	0.000359	0.000239	0.000389	0.000273
5	1e-05	-0.000176	0.000107	0.000171	0.000369	0.000245	0.000391	0.000235
5.01667	4.9e-05	-0.000184	0.000112	0.000249	0.000378	0.000244	0.000416	0.000216
5.03333	9.5e-05	-0.000187	0.000107	0.000246	0.000378	0.000272	0.000435	0.000193
5.05	0.000115	-0.000175	0.000109	0.000208	0.000389	0.000296	0.000449	0.000197
5.06667	9.8e-05	-0.000172	8.8e-05	0.00021	0.000392	0.000311	0.000471	0.000179
5.08333	5e-05	-0.000157	7.8e-05	0.000248	0.000393	0.000281	0.000491	0.000177
5.1	2.5e-05	-0.000158	7.5e-05	0.000244	0.000388	0.000254	0.000515	0.000183
5.11667	1.8e-05	-0.000146	9.8e-05	0.000245	0.000396	0.000258	0.00053	0.000188
5.13333	5e-05	-0.000156	0.000106	0.000215	0.000407	0.000319	0.000555	0.000176
5.15	9.8e-05	-0.00017	9.6e-05	0.000257	0.000418	0.000379	0.000584	0.000141
5.16667	0.000133	-0.000197	7.6e-05	0.000266	0.00043	0.000413	0.000615	0.00012
5.18333	0.000126	-0.000205	8.2e-05	0.000334	0.000441	0.000408	0.000633	0.000124
5.2	9.7e-05	-0.000202	9.7e-05	0.00037	0.000441	0.0004	0.000632	0.000151
5.21667	6.1e-05	-0.000185	9.9e-05	0.000397	0.000444	0.000394	0.000609	0.000182
5.23333	7.4e-05	-0.000168	7.7e-05	0.00039	0.000454	0.000406	0.000584	0.000196
5.25	0.000102	-0.000162	4.3e-05	0.000308	0.000486	0.000413	0.000571	0.000201
5.26667	0.000142	-0.000163	3.6e-05	0.000214	0.000515	0.000426	0.000586	0.0002
5.28333	0.000146	-0.000174	4.8e-05	0.000166	0.000538	0.00041	0.000601	0.000211
5.3	0.00012	-0.000172	6.9e-05	0.000263	0.000557	0.000395	0.000616	0.000239
5.31667	8.7e-05	-0.000182	6.7e-05	0.000394	0.00059	0.000379	0.000622	0.000266
5.33333	7.1e-05	-0.000186	3.7e-05	0.000458	0.000626	0.000395	0.000638	0.000285
5.35	6.5e-05	-0.000195	-2e-06	0.00039	0.000649	0.000432	0.000664	0.000287
5.36667	8.4e-05	-0.000178	-7e-06	0.000326	0.000636	0.000471	0.00068	0.000305
5.38333	8.7e-05	-0.000173	7e-06	0.000292	0.000621	0.000492	0.000692	0.000337
5.4	0.000108	-0.000178	3.2e-05	0.000301	0.000605	0.000493	0.000694	0.000376
5.41667	0.000103	-0.000196	3.2e-05	0.000281	0.000618	0.000493	0.000707	0.000403
5.43333	0.000101	-0.000216	3.4e-05	0.000221	0.000619	0.000504	0.000715	0.000423
5.45	0.0001	-0.000226	4.5e-05	0.000176	0.000625	0.000541	0.000713	0.000446
5.46667	9.1e-05	-0.000245	6.1e-05	0.000158	0.000607	0.000572	0.00072	0.000472
5.48333	7e-05	-0.000241	6.2e-05	0.000251	0.000614	0.000586	0.00073	0.000503
5.5	1.5e-05	-0.000227	5.4e-05	0.000273	0.000647	0.000562	0.000741	0.000529
5.51667	-2.7e-05	-0.000196	4.9e-05	0.000223	0.000713	0.000544	0.000715	0.000562
5.53333	-1.9e-05	-0.000169	6.5e-05	4.2e-05	0.000762	0.000543	0.000699	0.000582
5.55	8e-06	-0.000146	7.2e-05	-4.2e-05	0.000765	0.000551	0.000678	0.000596
5.56667	5.9e-05	-0.000148	5.8e-05	9e-06	0.000746	0.000559	0.000668	0.000584
5.58333	5.2e-05	-0.000174	3.7e-05	8.9e-05	0.000717	0.000551	0.000626	0.000596
5.6	4.8e-05	-0.000204	1.3e-05	0.000172	0.000697	0.000537	0.000586	0.000619
5.61667	2.4e-05	-0.000206	1.7e-05	0.000128	0.000661	0.000513	0.000549	0.000671
5.63333	1.1e-05	-0.000199	1.9e-05	0.000156	0.000626	0.000447	0.000501	0.000692
5.65	3.6e-05	-0.000193	5.8e-05	0.000121	0.000583	0.000365	0.000444	0.000697
5.66667	5.8e-05	-0.000189	8.2e-05	0.000138	0.000531	0.000252	0.00037	0.000666
5.68333	0.0001	-0.000182	0.000108	0.000121	0.000463	0.00018	0.000327	0.000641
5.7	7.4e-05	-0.000186	0.000103	0.000108	0.00037	0.000129	0.000269	0.000606
5.71667	4.6e-05	-0.000191	7.9e-05	0.000121	0.000295	0.00012	0.000215	0.000578
5.73333	6e-06	-0.000191	4.5e-05	9.8e-05	0.000232	0.000106	0.000151	0.000538
5.75	-1.3e-05	-0.000172	3e-06	0.00017	0.000215	8.4e-05	0.000133	0.000483
5.76667	-3.1e-05	-0.000178	-1.8e-05	0.000227	0.000198	5e-05	0.000146	0.000437
5.78333	-4.2e-05	-0.000196	-2.7e-05	0.000323	0.000191	3.3e-05	0.000174	0.000382
5.8	-1.4e-05	-0.000225	-2.6e-05	0.000351	0.000189	2.6e-05	0.000183	0.000342
5.81667	1.9e-05	-0.000238	-2.1e-05	0.000399	0.000191	4e-05	0.000186	0.000268
5.83333	4e-05	-0.00024	-2.2e-05	0.000489	0.000201	4.4e-05	0.000198	0.000198
5.85	1.4e-05	-0.000231	-2e-05	0.000598	0.000195	5.4e-05	0.000225	0.000121
5.86667	-2.6e-05	-0.000219	-3e-05	0.000692	0.000189	6e-05	0.000269	7.3e-05
5.88333	-7e-05	-0.000215	-4.3e-05	0.000769	0.000186	6.9e-05	0.000319	2.9e-05
5.9	-9.4e-05	-0.000219	-4.8e-05	0.000923	0.000205	8.2e-05	0.000383	1.5e-05
5.91667	-8.4e-05	-0.000222	-3.3e-05	0.00122	0.000248	9.8e-05	0.000434	8e-06
5.93333	-7.9e-05	-0.000192	-1.5e-05	0.00172	0.000294	0.000146	0.000482	3.1e-05
5.95	-7e-05	-0.000172	-1.3e-05	0.00227	0.000342	0.000228	0.000542	5.8e-05
5.96667	-6.1e-05	-0.000157	-3.4e-05	0.0029	0.000393	0.000353	0.000633	8.1e-05
5.98333	-2.8e-05	-0.000196	-6.2e-05	0.00361	0.000461	0.000488	0.000776	9e-05
6	1.6e-05	-0.000221	-7.7e-05	0.00468	0.000548	0.000635	0.000972	7.1e-05
6.01667	3.5e-05	-0.00025	-8e-05	0.00609	0.000665	0.0008	0.00125	6.8e-05
6.03333	3.3e-05	-0.000238	-7.2e-05	0.0078	0.000811	0.00103	0.0016	5.7e-05
6.05	4e-06	-0.000228	-7.5e-05	0.00947	0.00101	0.00134	0.0021	6.9e-05
6.06667	-1e-05	-0.000206	-8.4e-05	0.01065	0.00128	0.00179	0.0028	7.5e-05
6.08333	-1e-05	-0.000225	-9.5e-05	0.01098	0.00168	0.00242	0.0038	0.00012
6.1	8e-06	-0.000233	-9.7e-05	0.01027	0.00226	0.00333	0.00524	0.00018
6.11667	2.1e-05	-0.000264	-8.7e-05	0.00878	0.0031	0.00462	0.00734	0.000266
6.13333	1.9e-05	-0.000264	-7.7e-05	0.00686	0.00431	0.00653	0.0104	0.000356
6.15	-1.1e-05	-0.000283	-5.9e-05	0.00497	0.00607	0.00938	0.01456	0.000466
6.16667	-4.9e-05	-0.000274	-5.3e-05	0.00337	0.00871	0.01345	0.01944	0.000591
6.18333	-6.1e-05	-0.000259	-4.4e-05	0.0022	0.01254	0.01858	0.02393	0.000762
6.2	-4.3e-05	-0.000222	-6.6e-05	0.00142	0.01765	0.02379	0.02636	0.000998
6.21667	-2e-05	-0.000206	-0.000102	0.000929	0.02338	0.02737	0.02549	0.00135
6.23333	-1.6e-05	-0.000209	-0.000154	0.000695	0.02816	0.02768	0.02148	0.00186
6.25	-4.5e-05	-0.000239	-0.000173	0.000616	0.02998	0.02434	0.01583	0.00264
6.26667	-7e-05	-0.000283	-0.00016	0.000528	0.02771	0.01861	0.0104	0.00382
6.28333	-9.7e-05	-0.000317	-0.000122	0.000386	0.02211	0.01253	0.00627	0.0057
6.3	-9.2e-05	-0.000333	-9.9e-05	0.000217	0.01535	0.00763	0.0036	0.00861
6.31667	-7.3e-05	-0.000308	-9.7e-05	0.000152	0.00949	0.00435	0.00205	0.01289
6.33333	-4.6e-05	-0.000269	-0.000112	0.000117	0.00542	0.00241	0.00119	0.01843
6.35	-3.3e-05	-0.000245	-0.00012	6.9e-05	0.00298	0.00132	0.00072	0.0242
6.36667	-5.4e-05	-0.000234	-0.00011	2.3e-05	0.00165	0.000706	0.000447	0.02816
6.38333	-9.6e-05	-0.000253	-0.00011	2.5e-05	0.000941	0.000359	0.000279	0.02835
6.4	-0.000131	-0.000257	-0.000107	0.000112	0.000556	0.000152	0.000169	0.02438
6.41667	-0.000138	-0.00027	-0.000114	0.000181	0.000328	5.5e-05	0.000106	0.01794
6.43333	-0.000129	-0.000282	-9.2e-05	0.000221	0.000164	-8e-06	6e-05	0.01148
6.45	-0.000137	-0.000311	-9.2e-05	0.000251	8.7e-05	-4.5e-05	2.5e-05	0.00664
6.46667	-0.00017	-0.000335	-0.000102	0.000239	5.3e-05	-8.5e-05	-1.6e-05	0.00368
6.48333	-0.000185	-0.000333	-0.000135	0.000234	6e-05	-0.0001	-2.4e-05	0.00209
6.5	-0.000164	-0.000306	-0.000142	0.000169	4e-05	-0.000119	-1.6e-05	0.00129
6.51667	-0.000117	-0.000294	-0.000141	0.000187	1e-06	-0.000134	1.8e-05	0.000893
6.53333	-8.1e-05	-0.000298	-0.000128	0.000182	-4e-05	-0.00016	3.3e-05	0.000688
6.55	-9.3e-05	-0.000316	-0.000126	0.000198	-6.1e-05	-0.000164	1e-05	0.000606
6.56667	-0.000126	-0.000315	-0.000129	0.000162	-5.4e-05	-0.000146	-3.2e-05	0.000585
6.58333	-0.000161	-0.000315	-0.000135	0.000169	-2.6e-05	-0.000115	-7.4e-05	0.000586
6.6	-0.000156	-0.000304	-0.000138	0.000255	-7e-06	-8.7e-05	-7.4e-05	0.000565
6.61667	-0.000125	-0.000293	-0.000126	0.000391	1.3e-05	-7.9e-05	-5.6e-05	0.000551
6.63333	-0.000104	-0.000299	-0.000126	0.000563	1.8e-05	-8.4e-05	-1.3e-05	0.000538
6.65	-9.4e-05	-0.000311	-0.000131	0.000704	3.8e-05	-8.8e-05	2.8e-05	0.000565
6.66667	-0.000112	-0.000345	-0.000155	0.000804	3.8e-05	-9.8e-05	6.7e-05	0.000585
6.68333	-0.000132	-0.000339	-0.000166	0.000854	2.8e-05	-9.6e-05	8.8e-05	0.000624
6.7	-0.000135	-0.000336	-0.000174	0.000879	3e-06	-0.000103	0.000108	0.000634
6.71667	-0.000106	-0.00031	-0.000181	0.000913	-5e-06	-9.1e-05	0.000129	0.000659
6.73333	-7.7e-05	-0.00031	-0.000183	0.000962	3e-06	-7.6e-05	0.000148	0.000687
6.75	-9.9e-05	-0.000317	-0.00017	0.00111	3.3e-05	-5.7e-05	0.000174	0.000742
6.76667	-0.000149	-0.000334	-0.000155	0.00139	6.9e-05	-3.9e-05	0.000203	0.00079
6.78333	-0.000187	-0.000344	-0.000155	0.00175	0.000108	-3e-05	0.000258	0.000825
6.8	-0.000189	-0.000344	-0.000186	0.00204	0.000145	-1.3e-05	0.000312	0.000848
6.81667	-0.000182	-0.000337	-0.000213	0.0023	0.000176	-1e-06	0.000356	0.000875
6.83333	-0.000164	-0.00033	-0.000228	0.00257	0.000212	2.9e-05	0.000389	0.000914
6.85	-0.00014	-0.000324	-0.00022	0.00292	0.000242	6.7e-05	0.000424	0.000959
6.86667	-0.000119	-0.00031	-0.00021	0.00327	0.000284	0.000124	0.000473	0.000991
6.88333	-0.000118	-0.00031	-0.00022	0.00371	0.000324	0.000197	0.000531	0.00103
6.9	-0.000152	-0.000318	-0.00023	0.00415	0.000383	0.000283	0.00058	0.00104
6.91667	-0.000213	-0.000332	-0.000241	0.00463	0.000432	0.000374	0.00064	0.00109
6.93333	-0.000275	-0.00033	-0.000231	0.00502	0.000493	0.00044	0.000681	0.00115
6.95	-0.000294	-0.000324	-0.000234	0.00544	0.000535	0.000482	0.000746	0.00123
6.96667	-0.000248	-0.000342	-0.000243	0.00587	0.000598	0.000499	0.000786	0.00131
6.98333	-0.000171	-0.000364	-0.000259	0.00639	0.00066	0.000538	0.000849	0.00137
7	-0.000101	-0.000392	-0.000255	0.0069	0.000727	0.000607	0.000888	0.00144
7.01667	-8.5e-05	-0.000386	-0.000232	0.00739	0.00078	0.0007	0.00096	0.00151
7.03333	-0.000117	-0.000375	-0.000193	0.00779	0.000827	0.000785	0.00103	0.00159
7.05	-0.000167	-0.000339	-0.000178	0.00823	0.000904	0.000861	0.00114	0.00166
7.06667	-0.000188	-0.000314	-0.000188	0.00867	0.001	0.000948	0.00126	0.00176
7.08333	-0.000176	-0.000316	-0.000225	0.00914	0.00111	0.00106	0.00141	0.00186
7.1	-0.000147	-0.000331	-0.000251	0.00961	0.00121	0.00118	0.00155	0.00198
7.11667	-0.000124	-0.000359	-0.000257	0.01004	0.00133	0.00131	0.00169	0.0021
7.13333	-0.000131	-0.000359	-0.000254	0.01041	0.00145	0.00142	0.00181	0.00223
7.15	-0.000155	-0.000383	-0.000274	0.01067	0.00158	0.00155	0.00193	0.00233
7.16667	-0.000196	-0.000386	-0.000313	0.01096	0.00171	0.00167	0.00204	0.00247
7.18333	-0.000194	-0.00041	-0.000347	0.0113	0.00184	0.00181	0.00216	0.00263
7.2	-0.000186	-0.000401	-0.000336	0.01161	0.00197	0.00194	0.00231	0.00282
7.21667	-0.000162	-0.000411	-0.000314	0.0118	0.0021	0.0021	0.0025	0.003
7.23333	-0.000162	-0.000391	-0.000293	0.01187	0.00224	0.00226	0.00272	0.00317
7.25	-0.000158	-0.000385	-0.000299	0.0119	0.0024	0.00245	0.00296	0.00334
7.26667	-0.000152	-0.00036	-0.000304	0.01188	0.0026	0.00268	0.00322	0.00355
7.28333	-0.000156	-0.000358	-0.000317	0.01186	0.00284	0.00297	0.00352	0.00375
7.3	-0.000176	-0.000347	-0.000321	0.01177	0.00312	0.00328	0.0039	0.00396
7.31667	-0.000232	-0.00035	-0.000323	0.0116	0.00342	0.00363	0.00434	0.00419
7.33333	-0.000295	-0.000344	-0.000306	0.01124	0.00374	0.00402	0.00485	0.00446
7.35	-0.000349	-0.000362	-0.000298	0.01078	0.00411	0.00448	0.00543	0.00479
7.36667	-0.000356	-0.00038	-0.000295	0.01031	0.00452	0.00501	0.00607	0.00512
7.38333	-0.000316	-0.000413	-0.000303	0.00988	0.00497	0.00559	0.00676	0.00549
7.4	-0.000275	-0.000417	-0.000315	0.00947	0.00546	0.00624	0.00755	0.00589
7.41667	-0.000255	-0.000407	-0.00032	0.00909	0.00603	0.00694	0.00844	0.00637
7.43333	-0.000247	-0.000378	-0.00032	0.00873	0.00669	0.00776	0.00946	0.00688
7.45	-0.000238	-0.000381	-0.000307	0.00837	0.00744	0.0087	0.01061	0.00743
7.46667	-0.000233	-0.000392	-0.000298	0.00796	0.00829	0.00979	0.01191	0.00802
7.48333	-0.000251	-0.000431	-0.000289	0.00761	0.00929	0.01101	0.01337	0.00869
7.5	-0.000259	-0.000447	-0.000276	0.0073	0.01048	0.01239	0.015	0.00942
7.51667	-0.000269	-0.000454	-0.000272	0.0071	0.01185	0.01393	0.01674	0.01026
7.53333	-0.000252	-0.000438	-0.000281	0.0069	0.01342	0.0156	0.01858	0.01124
7.55	-0.000245	-0.000414	-0.000316	0.00668	0.01513	0.01741	0.02049	0.0124
7.56667	-0.00023	-0.000402	-0.000356	0.00649	0.01697	0.01931	0.02248	0.01373
7.58333	-0.000261	-0.000381	-0.000401	0.00634	0.01893	0.0213	0.02449	0.01528
7.6	-0.000286	-0.000366	-0.000437	0.0063	0.02099	0.02329	0.02647	0.01705
7.61667	-0.000276	-0.000357	-0.00046	0.0063	0.02314	0.02527	0.02835	0.01906
7.63333	-0.000247	-0.000367	-0.000457	0.00631	0.02532	0.02718	0.03005	0.02134
7.65	-0.000218	-0.000371	-0.00044	0.00635	0.02747	0.02897	0.03147	0.02383
7.66667	-0.000237	-0.00036	-0.000422	0.00635	0.02954	0.03055	0.03256	0.02647
7.68333	-0.000258	-0.000355	-0.000424	0.00634	0.03143	0.03181	0.03325	0.02916
7.7	-0.000309	-0.000382	-0.00042	0.00621	0.03302	0.0327	0.03351	0.03179
7.71667	-0.00035	-0.000423	-0.000405	0.00597	0.03421	0.03315	0.03332	0.03427
7.73333	-0.00035	-0.00044	-0.000381	0.00564	0.03492	0.03317	0.03272	0.03645
7.75	-0.000295	-0.000432	-0.000367	0.00526	0.03514	0.03272	0.03179	0.03815
7.76667	-0.000251	-0.000417	-0.000367	0.00494	0.03488	0.03187	0.0306	0.03924
7.78333	-0.000254	-0.00042	-0.00036	0.00454	0.03417	0.0307	0.0292	0.03962
7.8	-0.000279	-0.000426	-0.000359	0.00405	0.03308	0.02934	0.02767	0.03926
7.81667	-0.000281	-0.000419	-0.000361	0.00342	0.03171	0.02787	0.02611	0.0382
7.83333	-0.000303	-0.000406	-0.000376	0.00282	0.03016	0.02634	0.02455	0.03651
7.85	-0.000342	-0.000392	-0.00039	0.00235	0.02851	0.0248	0.02302	0.03433
7.86667	-0.000377	-0.000386	-0.000402	0.00203	0.02681	0.02325	0.02147	0.03175
7.88333	-0.000367	-0.000391	-0.000398	0.00176	0.02504	0.02172	0.01989	0.02886
7.9	-0.000365	-0.000398	-0.000402	0.00149	0.02323	0.02015	0.01828	0.02577
7.91667	-0.000363	-0.000422	-0.000404	0.00124	0.02136	0.01855	0.01658	0.02258
7.93333	-0.000378	-0.000419	-0.000427	0.00106	0.01943	0.01688	0.0148	0.01941
7.95	-0.000349	-0.000416	-0.000438	0.000915	0.01743	0.01517	0.01294	0.01634
7.96667	-0.00034	-0.000395	-0.00044	0.000782	0.01538	0.0134	0.01107	0.01347
7.98333	-0.000322	-0.000388	-0.000436	0.000635	0.0133	0.01159	0.0093	0.01086
8	-0.000343	-0.000402	-0.000435	0.000535	0.01126	0.00979	0.00766	0.00858
8.01667	-0.000343	-0.000425	-0.000441	0.000532	0.00932	0.0081	0.0062	0.00664
8.03333	-0.000336	-0.000452	-0.000439	0.00058	0.00756	0.00659	0.00495	0.00506
8.05	-0.0003	-0.000447	-0.000437	0.000626	0.00603	0.00526	0.00392	0.0038
8.06667	-0.000286	-0.000444	-0.000448	0.000602	0.00476	0.00415	0.0031	0.00283
8.08333	-0.000274	-0.000454	-0.000457	0.000554	0.00374	0.00325	0.00249	0.0021
8.1	-0.00027	-0.000481	-0.000456	0.000528	0.00297	0.00258	0.00205	0.00159
8.11667	-0.000253	-0.000501	-0.00043	0.000542	0.00241	0.00211	0.00176	0.00123
8.13333	-0.000271	-0.000501	-0.000417	0.000618	0.00201	0.00179	0.0016	0.000992
8.15	-0.000315	-0.000497	-0.000427	0.000647	0.00176	0.00159	0.00153	0.000824
8.16667	-0.000348	-0.000492	-0.000463	0.000759	0.00161	0.00149	0.00152	0.000719
8.18333	-0.000343	-0.000491	-0.000487	0.00083	0.00156	0.00144	0.00151	0.000647
8.2	-0.000325	-0.000487	-0.00049	0.000969	0.00154	0.00144	0.00154	0.000606
8.21667	-0.000298	-0.000489	-0.00048	0.001	0.00158	0.00146	0.0016	0.000585
8.23333	-0.000293	-0.000478	-0.000455	0.00101	0.00166	0.0015	0.00171	0.000604
8.25	-0.000273	-0.000478	-0.000439	0.001	0.00176	0.00155	0.00182	0.000656
8.26667	-0.000293	-0.000471	-0.000408	0.00103	0.00187	0.00162	0.0019	0.000733
8.28333	-0.000309	-0.000492	-0.000413	0.00115	0.00197	0.00171	0.00197	0.000794
8.3	-0.00034	-0.000497	-0.000408	0.00124	0.00205	0.0018	0.00205	0.00085
8.31667	-0.000377	-0.000504	-0.000432	0.00129	0.00214	0.00192	0.00218	0.00089
8.33333	-0.000374	-0.000489	-0.000432	0.00117	0.00224	0.00204	0.00233	0.000949
8.35	-0.000375	-0.000502	-0.000446	0.00102	0.00239	0.00219	0.00249	0.000989
8.36667	-0.000355	-0.000509	-0.00045	0.000929	0.00256	0.00235	0.00267	0.00104
8.38333	-0.000381	-0.000535	-0.000478	0.00097	0.00276	0.00252	0.00288	0.0011
8.4	-0.000375	-0.000534	-0.000502	0.00113	0.00297	0.00272	0.00312	0.00118
8.41667	-0.000366	-0.000539	-0.000522	0.00125	0.0032	0.00297	0.00341	0.00127
8.43333	-0.000354	-0.000522	-0.000527	0.00138	0.00346	0.00326	0.0037	0.00135
8.45	-0.000365	-0.000525	-0.000535	0.0014	0.00377	0.00359	0.00405	0.00145
8.46667	-0.000356	-0.00052	-0.000564	0.00148	0.00416	0.00393	0.00444	0.0016
8.48333	-0.000348	-0.000525	-0.000578	0.00163	0.00461	0.00432	0.00493	0.00179
8.5	-0.000345	-0.000516	-0.000578	0.00189	0.00514	0.00481	0.00549	0.00198
8.51667	-0.000383	-0.000514	-0.000535	0.00218	0.00575	0.00538	0.00619	0.0022
8.53333	-0.000391	-0.000525	-0.000498	0.00238	0.00649	0.00606	0.00701	0.00244
8.55	-0.000402	-0.000536	-0.000464	0.00263	0.00737	0.00687	0.00803	0.00274
8.56667	-0.000386	-0.000533	-0.000486	0.00302	0.00844	0.00786	0.00933	0.0031
8.58333	-0.00039	-0.000512	-0.000518	0.00366	0.00979	0.00909	0.01103	0.00351
8.6	-0.000382	-0.000503	-0.000546	0.00454	0.01158	0.01068	0.01336	0.00399
8.61667	-0.000369	-0.000518	-0.000527	0.00558	0.01408	0.01283	0.01669	0.00453
8.63333	-0.000369	-0.00054	-0.000513	0.00675	0.01772	0.0159	0.02171	0.00519
8.65	-0.000351	-0.000552	-0.000505	0.00805	0.02322	0.02048	0.02916	0.00601
8.66667	-0.000353	-0.000546	-0.000513	0.0098	0.03132	0.02736	0.03943	0.00703
8.68333	-0.000358	-0.000545	-0.00051	0.01231	0.04235	0.03707	0.05169	0.00831
8.7	-0.000412	-0.000548	-0.000506	0.01594	0.05517	0.0491	0.06305	0.00996
8.71667	-0.00045	-0.000577	-0.000532	0.02066	0.06649	0.06103	0.06922	0.01219
8.73333	-0.000464	-0.00061	-0.000567	0.026	0.07169	0.06858	0.06676	0.01544
8.75	-0.00045	-0.00063	-0.000608	0.03058	0.06765	0.06794	0.05591	0.02037
8.76667	-0.000442	-0.000604	-0.000625	0.03245	0.05531	0.05846	0.04062	0.02783
8.78333	-0.000433	-0.000556	-0.000614	0.0303	0.03925	0.04357	0.02589	0.03829
8.8	-0.000416	-0.000528	-0.000615	0.0246	0.02447	0.02835	0.01481	0.05108
8.81667	-0.000415	-0.000531	-0.000602	0.01752	0.01374	0.0164	0.00783	0.06336
8.83333	-0.000428	-0.000538	-0.000629	0.01103	0.00715	0.00868	0.00393	0.07061
8.85	-0.000431	-0.000529	-0.000603	0.00628	0.00356	0.0043	0.00192	0.06912
8.86667	-0.000418	-0.000513	-0.00061	0.00318	0.00173	0.00204	0.000913	0.05866
8.88333	-0.000386	-0.000524	-0.000596	0.00152	0.000819	0.000906	0.00041	0.04312
8.9	-0.000385	-0.000549	-0.000624	0.000717	0.000353	0.000337	0.000133	0.02766
8.91667	-0.000387	-0.000564	-0.000612	0.000465	0.000101	3.5e-05	-2e-05	0.0158
8.93333	-0.000436	-0.000557	-0.000596	0.000378	-4.1e-05	-0.000124	-0.000117	0.00824
8.95	-0.000448	-0.000551	-0.000584	0.000327	-0.000108	-0.0002	-0.000156	0.004
8.96667	-0.000454	-0.000568	-0.000588	0.00023	-0.000116	-0.000215	-0.000164	0.00178
8.98333	-0.000408	-0.00058	-0.000606	0.00015	-0.000113	-0.000207	-0.000157	0.000676
9	-0.000395	-0.000593	-0.000614	0.00011	-0.000102	-0.0002	-0.000148	0.000114
9.01667	-0.000409	-0.000597	-0.000624	6.7e-05	-0.000119	-0.000211	-0.000143	-0.000152
9.03333	-0.000425	-0.000607	-0.000619	-2.1e-05	-0.000126	-0.000227	-0.000142	-0.000304
9.05	-0.00044	-0.000603	-0.00061	-0.000111	-0.000148	-0.000238	-0.000167	-0.000361
9.06667	-0.000391	-0.000597	-0.000597	-9.2e-05	-0.000162	-0.00025	-0.000216	-0.000383
9.08333	-0.000358	-0.000607	-0.000604	-2.3e-05	-0.000201	-0.000266	-0.000261	-0.000367
9.1	-0.000309	-0.000617	-0.000614	8.4e-05	-0.000237	-0.000306	-0.00029	-0.000334
9.11667	-0.000314	-0.000618	-0.000637	8.8e-05	-0.00028	-0.000344	-0.000291	-0.000295
9.13333	-0.000351	-0.000606	-0.000651	8e-05	-0.000291	-0.000392	-0.000301	-0.000276
9.15	-0.000398	-0.000606	-0.000666	3.8e-05	-0.000305	-0.000417	-0.000315	-0.0003
9.16667	-0.000441	-0.000609	-0.000675	-7e-06	-0.00032	-0.000439	-0.000338	-0.00036
9.18333	-0.000448	-0.000612	-0.000667	-3e-05	-0.000358	-0.000434	-0.000351	-0.00044
9.2	-0.000449	-0.000616	-0.000656	-2e-05	-0.000378	-0.000427	-0.000354	-0.00052
9.21667	-0.000427	-0.000628	-0.000634	8e-06	-0.000376	-0.000424	-0.000363	-0.000587
9.23333	-0.000385	-0.00064	-0.000631	-1.3e-05	-0.000351	-0.00044	-0.000375	-0.000641
9.25	-0.000359	-0.000636	-0.000644	-7.5e-05	-0.000345	-0.000458	-0.000399	-0.00068
9.26667	-0.000358	-0.000633	-0.000668	-6.5e-05	-0.000351	-0.000477	-0.000393	-0.000695
9.28333	-0.000405	-0.000635	-0.000686	1.9e-05	-0.000366	-0.000474	-0.000398	-0.000694
9.3	-0.000449	-0.000651	-0.000677	0.000124	-0.000352	-0.000474	-0.000395	-0.000687
9.31667	-0.000495	-0.000667	-0.000664	0.000222	-0.00033	-0.000465	-0.000423	-0.000693
9.33333	-0.000507	-0.00067	-0.000652	0.000257	-0.000312	-0.000466	-0.000415	-0.000693
9.35	-0.000497	-0.000671	-0.000662	0.000288	-0.0003	-0.000443	-0.000386	-0.000688
9.36667	-0.000453	-0.000648	-0.000672	0.000295	-0.000298	-0.000409	-0.000325	-0.000695
9.38333	-0.000418	-0.000627	-0.000675	0.000365	-0.000259	-0.000372	-0.000269	-0.000714
9.4	-0.00041	-0.000616	-0.000669	0.00046	-0.000213	-0.000332	-0.000203	-0.000732
9.41667	-0.000421	-0.000622	-0.000663	0.000519	-0.000128	-0.000283	-0.00014	-0.000731
9.43333	-0.000447	-0.000627	-0.000672	0.000561	-6.3e-05	-0.000208	-7.5e-05	-0.000705
9.45	-0.000437	-0.000619	-0.00068	0.000606	4e-06	-0.000137	-6e-06	-0.000674
9.46667	-0.000442	-0.000622	-0.000685	0.000664	6.3e-05	-6.3e-05	6.5e-05	-0.000617
9.48333	-0.000415	-0.00064	-0.000686	0.000742	0.000148	2e-06	0.000126	-0.000553
9.5	-0.000416	-0.000662	-0.000684	0.000765	0.000251	6.8e-05	0.000173	-0.000476
9.51667	-0.000407	-0.000673	-0.000697	0.000824	0.000355	0.000121	0.000229	-0.000397
9.53333	-0.000435	-0.000671	-0.000693	0.000808	0.000444	0.000164	0.000315	-0.000343
9.55	-0.000465	-0.000658	-0.000709	0.000826	0.000508	0.000192	0.000402	-0.000302
9.56667	-0.000461	-0.000661	-0.000718	0.000833	0.000552	0.000233	0.000474	-0.000287
9.58333	-0.000442	-0.000658	-0.000758	0.000825	0.000588	0.000263	0.000515	-0.00026
9.6	-0.000433	-0.000666	-0.000772	0.000817	0.000612	0.000305	0.000551	-0.000231
9.61667	-0.000465	-0.000638	-0.00078	0.000746	0.000635	0.00032	0.00059	-0.000184
9.63333	-0.000513	-0.000629	-0.000761	0.000789	0.000637	0.00036	0.000624	-0.00014
9.65	-0.000499	-0.000644	-0.00075	0.000793	0.000657	0.000397	0.000642	-9e-05
9.66667	-0.000493	-0.000694	-0.000733	0.000894	0.000667	0.000441	0.000633	-5.4e-05
9.68333	-0.000457	-0.000729	-0.000731	0.000841	0.000691	0.000466	0.000613	-1e-05
9.7	-0.000493	-0.00073	-0.000733	0.000836	0.000703	0.000461	0.000603	2.6e-05
9.71667	-0.000511	-0.000703	-0.000739	0.000788	0.000723	0.00046	0.00061	7.1e-05
9.73333	-0.00056	-0.000699	-0.000732	0.000883	0.000733	0.000465	0.000647	0.000102
9.75	-0.000544	-0.000704	-0.000726	0.000975	0.000744	0.000509	0.000685	0.00012
9.76667	-0.0005	-0.000739	-0.000724	0.00102	0.000764	0.000558	0.00071	0.000118
9.78333	-0.000441	-0.000739	-0.000725	0.00103	0.000801	0.000608	0.000713	0.000114
9.8	-0.000434	-0.000716	-0.000715	0.00104	0.000832	0.000653	0.000733	0.000133
9.81667	-0.00045	-0.000679	-0.000708	0.00111	0.000873	0.000706	0.0008	0.000158
9.83333	-0.00043	-0.000668	-0.000715	0.00122	0.000925	0.000756	0.000887	0.000181
9.85	-0.000407	-0.000698	-0.000739	0.00134	0.00103	0.000806	0.000968	0.000174
9.86667	-0.000419	-0.000718	-0.000755	0.0016	0.00114	0.000864	0.00105	0.000177
9.88333	-0.000473	-0.000733	-0.000755	0.0018	0.00128	0.000959	0.00116	0.00018
9.9	-0.000514	-0.000726	-0.000742	0.00211	0.00144	0.00109	0.00136	0.000214
9.91667	-0.000513	-0.000736	-0.000748	0.00235	0.00165	0.00127	0.00161	0.000254
9.93333	-0.000516	-0.000751	-0.000772	0.00271	0.00189	0.0015	0.00193	0.000323
9.95	-0.000523	-0.000769	-0.000807	0.00308	0.0022	0.00178	0.00229	0.000402
9.96667	-0.000546	-0.000784	-0.000836	0.00344	0.00258	0.00211	0.00266	0.0005
9.98333	-0.000549	-0.00078	-0.00084	0.00374	0.003	0.00247	0.00296	0.000611
10	-0.00054	-0.000777	-0.000824	0.00383	0.00331	0.00278	0.00309	0.000732
10.0167	-0.000525	-0.000769	-0.000787	0.00376	0.00336	0.00292	0.00293	0.000868
10.0333	-0.000521	-0.00077	-0.000776	0.00337	0.00305	0.00275	0.00248	0.00105
10.05	-0.000549	-0.000765	-0.000785	0.00279	0.00245	0.00229	0.00186	0.00129
10.0667	-0.000578	-0.000768	-0.000813	0.00214	0.00171	0.00162	0.00116	0.00162
10.0833	-0.000597	-0.000763	-0.000821	0.0016	0.000992	0.000925	0.000547	0.00199
10.1	-0.000578	-0.000785	-0.000845	0.00129	0.000427	0.000334	7.3e-05	0.00236
10.1167	-0.000563	-0.000808	-0.000846	0.00108	3.5e-05	-6.3e-05	-0.000196	0.00262
10.1333	-0.00058	-0.000841	-0.000863	0.000963	-0.000191	-0.000284	-0.000329	0.00268
10.15	-0.000592	-0.000843	-0.000832	0.000786	-0.000309	-0.000401	-0.000377	0.00246
10.1667	-0.000602	-0.000815	-0.000832	0.00065	-0.000363	-0.000455	-0.000413	0.00196
10.1833	-0.000575	-0.000795	-0.000812	0.000581	-0.000384	-0.000495	-0.000424	0.00129
10.2	-0.000566	-0.000779	-0.00082	0.000585	-0.000394	-0.00052	-0.000435	0.000621
10.2167	-0.000578	-0.00078	-0.000803	0.000603	-0.000407	-0.000545	-0.000439	8.2e-05
10.2333	-0.000577	-0.000758	-0.000795	0.0006	-0.000418	-0.000546	-0.000463	-0.0003
10.25	-0.000575	-0.000739	-0.000785	0.000644	-0.000422	-0.000537	-0.000466	-0.000545
10.2667	-0.000542	-0.000743	-0.000802	0.000743	-0.000416	-0.000513	-0.000476	-0.00069
10.2833	-0.000525	-0.000781	-0.000836	0.000837	-0.000398	-0.000496	-0.00047	-0.000755
10.3	-0.000538	-0.000828	-0.000857	0.000895	-0.000386	-0.000488	-0.00046	-0.000787
10.3167	-0.000567	-0.000849	-0.000846	0.000968	-0.000356	-0.000492	-0.000426	-0.000798
10.3333	-0.000615	-0.00085	-0.000822	0.00113	-0.000336	-0.000484	-0.0004	-0.000807
10.35	-0.000615	-0.000839	-0.000805	0.00134	-0.00031	-0.000467	-0.000396	-0.000797
10.3667	-0.000598	-0.000831	-0.000811	0.00156	-0.0003	-0.000446	-0.000397	-0.000791
10.3833	-0.000559	-0.000809	-0.000814	0.00177	-0.000299	-0.000442	-0.000387	-0.000768
10.4	-0.000528	-0.000791	-0.000818	0.00202	-0.000314	-0.00044	-0.000364	-0.000752
10.4167	-0.000518	-0.000785	-0.000823	0.00226	-0.000335	-0.000448	-0.000363	-0.000718
10.4333	-0.000521	-0.000796	-0.000818	0.0024	-0.000362	-0.00045	-0.000386	-0.000695
10.45	-0.000524	-0.000806	-0.000815	0.00232	-0.000372	-0.000459	-0.000418	-0.000671
10.4667	-0.000509	-0.000806	-0.000804	0.00203	-0.000375	-0.000463	-0.000435	-0.000665
10.4833	-0.000523	-0.000789	-0.000808	0.0016	-0.000366	-0.000464	-0.000428	-0.000659
10.5	-0.000559	-0.000785	-0.000822	0.00128	-0.000367	-0.00047	-0.00041	-0.000647
10.5167	-0.000619	-0.00078	-0.000839	0.00108	-0.000372	-0.000472	-0.000399	-0.000633
10.5333	-0.000632	-0.000798	-0.000859	0.00099	-0.000375	-0.000493	-0.000402	-0.000628
10.55	-0.000634	-0.00081	-0.000873	0.000868	-0.000378	-0.000494	-0.00043	-0.000659
10.5667	-0.000621	-0.000827	-0.000888	0.000794	-0.000392	-0.000509	-0.000466	-0.000699
10.5833	-0.00062	-0.000839	-0.000902	0.000789	-0.000415	-0.000496	-0.00049	-0.000755
10.6	-0.000612	-0.000838	-0.000895	0.000926	-0.000433	-0.000494	-0.000482	-0.00078
10.6167	-0.000598	-0.000839	-0.000877	0.00105	-0.000441	-0.000474	-0.000437	-0.000797
10.6333	-0.000566	-0.000831	-0.000846	0.0012	-0.000428	-0.000452	-0.000387	-0.000786
10.65	-0.000526	-0.000828	-0.000846	0.00134	-0.000396	-0.000417	-0.00033	-0.00078
10.6667	-0.000517	-0.000821	-0.000863	0.00162	-0.00032	-0.000363	-0.000285	-0.000787
10.6833	-0.000535	-0.000813	-0.0009	0.00193	-0.000226	-0.000315	-0.000225	-0.000798
10.7	-0.000565	-0.000831	-0.00092	0.00223	-0.000112	-0.00027	-0.000164	-0.000813
10.7167	-0.000566	-0.000858	-0.000919	0.00239	-2.5e-05	-0.000217	-8.4e-05	-0.000807
10.7333	-0.000571	-0.000889	-0.000889	0.00256	6.4e-05	-0.000134	1.2e-05	-0.000799
10.75	-0.000595	-0.000886	-0.000859	0.0028	0.000142	-2.9e-05	0.000115	-0.000769
10.7667	-0.000645	-0.000881	-0.000842	0.00318	0.000242	5.2e-05	0.000206	-0.000723
10.7833	-0.000669	-0.000875	-0.000844	0.00354	0.000343	0.000108	0.000263	-0.000652
10.8	-0.000694	-0.000882	-0.000854	0.00378	0.000437	0.000132	0.000297	-0.000572
10.8167	-0.000705	-0.000886	-0.000857	0.00388	0.000487	0.000153	0.00031	-0.000484
10.8333	-0.000748	-0.000897	-0.000873	0.00388	0.000468	0.000165	0.000296	-0.000407
10.85	-0.000737	-0.000891	-0.000872	0.00387	0.000386	0.000153	0.000241	-0.000343
10.8667	-0.000695	-0.000871	-0.000871	0.00379	0.000271	0.000105	0.000145	-0.000289
10.8833	-0.000633	-0.000848	-0.000844	0.00365	0.000163	2e-05	3.3e-05	-0.000223
10.9	-0.000616	-0.00085	-0.000833	0.00333	6.6e-05	-7.1e-05	-8.1e-05	-0.000146
10.9167	-0.000643	-0.000865	-0.000831	0.00296	-2.9e-05	-0.000168	-0.000194	-9.3e-05
10.9333	-0.000654	-0.000873	-0.000853	0.00253	-0.000113	-0.00026	-0.0003	-6.1e-05
10.95	-0.000656	-0.000878	-0.000881	0.00218	-0.0002	-0.000343	-0.000378	-7e-05
10.9667	-0.000584	-0.000888	-0.000903	0.00187	-0.00027	-0.000404	-0.000424	-9.7e-05
10.9833	-0.000533	-0.000905	-0.000911	0.00165	-0.000335	-0.000438	-0.000459	-0.000153
11	-0.000469	-0.000904	-0.000904	0.0015	-0.000378	-0.000471	-0.000473	-0.000219
11.0167	-0.000495	-0.000904	-0.000892	0.00146	-0.000408	-0.000492	-0.000475	-0.000308
11.0333	-0.000513	-0.000897	-0.000872	0.00148	-0.000434	-0.000528	-0.00047	-0.000421
11.05	-0.000559	-0.000911	-0.000852	0.00154	-0.000455	-0.000532	-0.000489	-0.000542
11.0667	-0.000594	-0.000911	-0.000848	0.00157	-0.00046	-0.000534	-0.000505	-0.000635
11.0833	-0.000638	-0.000913	-0.00087	0.00162	-0.000454	-0.000519	-0.000497	-0.000691
11.1	-0.000656	-0.000909	-0.000886	0.00162	-0.000432	-0.000521	-0.000473	-0.00073
11.1167	-0.000632	-0.00091	-0.000891	0.0016	-0.00043	-0.000517	-0.000449	-0.000781
11.1333	-0.000603	-0.000907	-0.000877	0.00146	-0.000423	-0.000497	-0.000437	-0.000819
11.15	-0.000608	-0.000883	-0.000889	0.00128	-0.000422	-0.000474	-0.00041	-0.000843
11.1667	-0.000635	-0.000863	-0.000909	0.00108	-0.00039	-0.000463	-0.000381	-0.000842
11.1833	-0.000641	-0.000853	-0.000935	0.000902	-0.00036	-0.000465	-0.000355	-0.000837
11.2	-0.000635	-0.000873	-0.000947	0.000734	-0.000332	-0.000463	-0.000348	-0.000827
11.2167	-0.00062	-0.000905	-0.000941	0.000604	-0.000321	-0.000446	-0.000348	-0.000808
11.2333	-0.000641	-0.000935	-0.000935	0.000574	-0.000321	-0.000427	-0.000343	-0.000792
11.25	-0.000624	-0.000942	-0.000924	0.000617	-0.000329	-0.0004	-0.000335	-0.000766
11.2667	-0.000611	-0.000917	-0.000917	0.000669	-0.000338	-0.000391	-0.000316	-0.000752
11.2833	-0.000569	-0.00089	-0.000887	0.00069	-0.000328	-0.000374	-0.000286	-0.000727
11.3	-0.000548	-0.000887	-0.000861	0.000701	-0.000284	-0.000366	-0.000234	-0.000718
11.3167	-0.000541	-0.000895	-0.000839	0.000713	-0.000227	-0.000332	-0.000173	-0.000701
11.3333	-0.000557	-0.000884	-0.000844	0.00079	-0.00017	-0.000299	-0.000122	-0.000706
11.35	-0.000591	-0.000849	-0.000859	0.000867	-0.000114	-0.000254	-8.3e-05	-0.000701
11.3667	-0.000602	-0.000828	-0.000872	0.000985	-5.8e-05	-0.000227	-6.7e-05	-0.000708
11.3833	-0.000611	-0.00083	-0.000881	0.000978	-3e-06	-0.000213	-6.6e-05	-0.000697
11.4	-0.000604	-0.000841	-0.000866	0.000985	1.2e-05	-0.000213	-8.3e-05	-0.000683
11.4167	-0.00059	-0.000867	-0.000856	0.000921	-9e-06	-0.000216	-0.000102	-0.000656
11.4333	-0.000538	-0.000894	-0.000845	0.000938	-6.1e-05	-0.000231	-0.000108	-0.000623
11.45	-0.000451	-0.000929	-0.00085	0.000894	-9.6e-05	-0.000248	-9.2e-05	-0.000585
11.4667	-0.000359	-0.000932	-0.000857	0.000829	-8.4e-05	-0.000236	-5.7e-05	-0.000531
11.4833	-0.00031	-0.000933	-0.000863	0.000677	-2.3e-05	-0.000196	1e-06	-0.000476
11.5	-0.000323	-0.000923	-0.000866	0.000607	7.2e-05	-0.000124	7.5e-05	-0.000422
11.5167	-0.000386	-0.000911	-0.000855	0.000631	0.000159	-8.1e-05	0.000166	-0.000411
11.5333	-0.000448	-0.000886	-0.000857	0.000758	0.000231	-3.3e-05	0.00025	-0.000429
11.55	-0.000494	-0.000876	-0.000865	0.000808	0.000284	-1e-06	0.000317	-0.000468
11.5667	-0.000519	-0.000886	-0.000883	0.000776	0.000316	4.3e-05	0.000364	-0.000474
11.5833	-0.000544	-0.000899	-0.000886	0.000709	0.00034	8.4e-05	0.000402	-0.000458
11.6	-0.000538	-0.000909	-0.000891	0.000705	0.00036	0.000119	0.000445	-0.000419
11.6167	-0.000508	-0.000904	-0.000903	0.000759	0.00041	0.000168	0.000489	-0.000399
11.6333	-0.000454	-0.000902	-0.00092	0.000838	0.000461	0.000211	0.000548	-0.000367
11.65	-0.000424	-0.000883	-0.000912	0.00096	0.000519	0.000266	0.000607	-0.000336
11.6667	-0.000416	-0.000884	-0.000892	0.00105	0.000563	0.000326	0.00069	-0.000269
11.6833	-0.000426	-0.000888	-0.000863	0.00116	0.000622	0.000422	0.000766	-0.000223
11.7	-0.000456	-0.000917	-0.000867	0.00116	0.000686	0.000538	0.000868	-0.000175
11.7167	-0.00047	-0.000924	-0.000878	0.00123	0.000772	0.000652	0.000972	-0.000152
11.7333	-0.000471	-0.000925	-0.000916	0.00128	0.000859	0.000749	0.0011	-0.000114
11.75	-0.000414	-0.000914	-0.000923	0.00147	0.000963	0.000836	0.00124	-8.7e-05
11.7667	-0.000334	-0.000915	-0.000928	0.00169	0.00108	0.000949	0.00139	-5.1e-05
11.7833	-0.000249	-0.000927	-0.000914	0.00194	0.00122	0.00108	0.00157	-2.1e-05
11.8	-0.000215	-0.000935	-0.00091	0.00217	0.00136	0.00123	0.00172	4.1e-05
11.8167	-0.000207	-0.000939	-0.0009	0.00231	0.00151	0.00135	0.00187	0.000117
11.8333	-0.000217	-0.000928	-0.000892	0.00242	0.00166	0.00147	0.00202	0.000235
11.85	-0.000211	-0.00092	-0.000903	0.00247	0.00185	0.00158	0.00221	0.000372
11.8667	-0.000206	-0.000908	-0.000925	0.00259	0.00204	0.0017	0.00239	0.000534
11.8833	-0.000199	-0.000912	-0.00094	0.00268	0.00221	0.00184	0.00256	0.000692
11.9	-0.000184	-0.000908	-0.000928	0.00289	0.00237	0.00199	0.00271	0.000833
11.9167	-0.000218	-0.000914	-0.000923	0.00314	0.0025	0.00217	0.00287	0.000958
11.9333	-0.000265	-0.000914	-0.000919	0.00354	0.00266	0.00234	0.00305	0.00107
11.95	-0.000345	-0.000924	-0.000923	0.00379	0.00281	0.0025	0.00324	0.00119
11.9667	-0.000405	-0.000906	-0.000911	0.00396	0.00297	0.00266	0.00341	0.00132
11.9833	-0.000479	-0.000885	-0.000915	0.00404	0.00314	0.00281	0.00358	0.00146
12	-0.000547	-0.000887	-0.000927	0.00415	0.00332	0.00297	0.00373	0.00159
12.0167	-0.000599	-0.000933	-0.00095	0.00424	0.0035	0.00313	0.00388	0.00174
12.0333	-0.000642	-0.000985	-0.000957	0.00432	0.00368	0.00327	0.00404	0.00187
12.05	-0.000664	-0.000997	-0.000958	0.00446	0.00384	0.0034	0.0042	0.00202
12.0667	-0.000695	-0.000975	-0.000957	0.0046	0.00398	0.0035	0.00436	0.00217
12.0833	-0.000717	-0.000939	-0.000956	0.00472	0.0041	0.00362	0.0045	0.00235
12.1	-0.000733	-0.000913	-0.000947	0.00472	0.00423	0.00372	0.0046	0.00252
12.1167	-0.00074	-0.000905	-0.000926	0.00475	0.00434	0.00383	0.00471	0.00268
12.1333	-0.000703	-0.000927	-0.000916	0.00479	0.00447	0.0039	0.00478	0.00283
12.15	-0.000697	-0.00097	-0.00091	0.00486	0.00458	0.00397	0.00484	0.00297
12.1667	-0.000664	-0.00102	-0.00091	0.00487	0.00469	0.00402	0.00486	0.00311
12.1833	-0.000686	-0.00104	-0.000903	0.00483	0.00477	0.00408	0.00488	0.00325
12.2	-0.000674	-0.00106	-0.000897	0.00477	0.00482	0.00413	0.00488	0.00337
12.2167	-0.000682	-0.00106	-0.00088	0.00467	0.00484	0.00416	0.00489	0.00348
12.2333	-0.000689	-0.00106	-0.000867	0.00451	0.00484	0.00416	0.00486	0.00356
12.25	-0.000693	-0.00105	-0.000871	0.00439	0.00482	0.00411	0.0048	0.00362
12.2667	-0.000696	-0.00104	-0.000885	0.00429	0.00477	0.00406	0.0047	0.00371
12.2833	-0.000675	-0.00104	-0.0009	0.00429	0.0047	0.00399	0.00458	0.00382
12.3	-0.000679	-0.00104	-0.00091	0.00422	0.00462	0.00392	0.00446	0.00392
12.3167	-0.000695	-0.00103	-0.000938	0.00424	0.00453	0.00383	0.00434	0.00398
12.3333	-0.000708	-0.00101	-0.000953	0.00426	0.0044	0.00372	0.00421	0.00399
12.35	-0.000703	-0.000975	-0.000951	0.00444	0.00425	0.00359	0.00407	0.00397
12.3667	-0.000688	-0.000963	-0.000919	0.00463	0.00408	0.00346	0.00391	0.00393
12.3833	-0.000692	-0.000955	-0.000892	0.00492	0.00394	0.00331	0.00374	0.00386
12.4	-0.000709	-0.000957	-0.000854	0.00519	0.00378	0.00317	0.00357	0.00378
12.4167	-0.000733	-0.000953	-0.000831	0.00537	0.00364	0.00301	0.00336	0.00369
12.4333	-0.00077	-0.000963	-0.000812	0.00524	0.00346	0.00284	0.00311	0.0036
12.45	-0.000819	-0.00099	-0.000831	0.0047	0.00327	0.00263	0.00278	0.00348
12.4667	-0.000841	-0.00102	-0.00084	0.00388	0.00304	0.0024	0.00241	0.00334
12.4833	-0.000812	-0.00102	-0.000853	0.00301	0.00275	0.00211	0.00203	0.00321
12.5	-0.000742	-0.00101	-0.000859	0.00242	0.0024	0.00178	0.00165	0.00307
12.5167	-0.000702	-0.00101	-0.000884	0.00206	0.00202	0.00143	0.00132	0.00292
12.5333	-0.000689	-0.00103	-0.000902	0.00187	0.00164	0.00109	0.00102	0.00274
12.55	-0.000692	-0.00104	-0.000912	0.00169	0.0013	0.000802	0.000776	0.00256
12.5667	-0.000671	-0.00103	-0.000916	0.00157	0.000988	0.000549	0.000563	0.00235
12.5833	-0.000635	-0.00101	-0.000914	0.00151	0.000738	0.000315	0.000377	0.00209
12.6	-0.00057	-0.000994	-0.000895	0.00151	0.000532	0.000119	0.000233	0.00178
12.6167	-0.00042	-0.000991	-0.00086	0.00153	0.000385	-3.6e-05	0.000129	0.00142
12.6333	9e-05	-0.000984	-0.000832	0.00158	0.000282	-0.000149	6.7e-05	0.00106
12.65	0.00148	-0.000983	-0.000822	0.00175	0.00023	-0.000243	1e-05	0.000727
12.6667	0.00461	-0.001	-0.000844	0.00211	0.000177	-0.000319	-4.5e-05	0.000439
12.6833	0.0107	-0.00102	-0.000864	0.00255	0.000126	-0.000381	-0.00011	0.000183
12.7	0.02151	-0.00102	-0.000874	0.00305	3.9e-05	-0.000415	-0.000176	-2e-05
12.7167	0.03954	-0.000999	-0.000846	0.00357	-3.8e-05	-0.000426	-0.000217	-0.000165
12.7333	0.06764	-0.000987	-0.000819	0.00422	-0.000123	-0.000428	-0.000239	-0.000255
12.75	0.10773	-0.000981	-0.000798	0.00512	-0.000207	-0.000422	-0.00024	-0.000314
12.7667	0.1588	-0.000958	-0.000809	0.0063	-0.000268	-0.000437	-0.000264	-0.000379
12.7833	0.21385	-0.000951	-0.000804	0.00786	-0.000298	-0.000431	-0.000275	-0.00044
12.8	0.26035	-0.000961	-0.000798	0.00973	-0.000266	-0.000426	-0.000257	-0.000504
12.8167	0.28449	-0.001	-0.000773	0.01198	-0.000231	-0.000398	-0.000199	-0.00056
12.8333	0.27929	-0.00103	-0.000779	0.01469	-0.000184	-0.000374	-0.000142	-0.000616
12.85	0.24829	-0.00101	-0.000789	0.01781	-0.000145	-0.000338	-7.9e-05	-0.000668
12.8667	0.20198	-0.000983	-0.0008	0.02122	-9.4e-05	-0.000275	-5e-06	-0.000708
12.8833	0.1519	-0.000946	-0.000787	0.02433	-2.4e-05	-0.000186	7.5e-05	-0.000718
12.9	0.10604	-0.000926	-0.000768	0.02648	6.5e-05	-9.4e-05	0.000111	-0.000711
12.9167	0.06896	-0.000891	-0.000752	0.02665	0.000164	-2e-05	0.00011	-0.000675
12.9333	0.04194	-0.000814	-0.000734	0.02425	0.000236	2.4e-05	0.000113	-0.000622
12.95	0.02406	-0.000682	-0.000718	0.01967	0.000282	5.8e-05	0.000124	-0.000532
12.9667	0.01319	-0.000509	-0.000706	0.01428	0.000314	7.3e-05	0.000107	-0.000436
12.9833	0.00699	-0.000327	-0.000699	0.00947	0.000329	7.5e-05	1.1e-05	-0.000345
13	0.00363	-0.000181	-0.000684	0.00595	0.000295	3.1e-05	-0.000114	-0.000265
13.0167	0.00183	-7.6e-05	-0.000661	0.00365	0.000194	-5.6e-05	-0.000224	-0.00019
13.0333	0.00088	-3e-05	-0.000627	0.00244	5e-05	-0.000176	-0.000293	-0.00012
13.05	0.000426	-1.1e-05	-0.00058	0.00198	-9.2e-05	-0.00028	-0.000342	-6.9e-05
13.0667	0.000162	-6e-06	-0.000519	0.002	-0.000215	-0.000363	-0.000384	-1.6e-05
13.0833	-2.4e-05	1.1e-05	-0.000446	0.0022	-0.000297	-0.000428	-0.000418	2e-06
13.1	-0.000213	5.9e-05	-0.000373	0.00244	-0.000358	-0.000491	-0.000434	-3.1e-05
13.1167	-0.000338	0.000124	-0.000302	0.00274	-0.000391	-0.000541	-0.000451	-0.00015
13.1333	-0.000399	0.000201	-0.000249	0.00305	-0.00042	-0.000559	-0.000477	-0.00031
13.15	-0.000399	0.000303	-0.000229	0.00323	-0.000438	-0.000555	-0.000522	-0.000476
13.1667	-0.000399	0.000453	-0.000234	0.00319	-0.00045	-0.000556	-0.000552	-0.000613
13.1833	-0.00041	0.000659	-0.000253	0.00287	-0.00046	-0.000572	-0.00055	-0.000701
13.2	-0.000421	0.000936	-0.000243	0.00246	-0.000475	-0.000608	-0.000523	-0.00075
13.2167	-0.000426	0.00128	-0.000226	0.00202	-0.000483	-0.000625	-0.000497	-0.000772
13.2333	-0.000444	0.00168	-0.000173	0.00176	-0.000472	-0.00063	-0.000479	-0.000806
13.25	-0.000479	0.00201	-0.000119	0.00164	-0.000447	-0.000598	-0.000472	-0.000845
13.2667	-0.000528	0.00215	-2.3e-05	0.00162	-0.000432	-0.000571	-0.000472	-0.000887
13.2833	-0.000557	0.00196	7.4e-05	0.00158	-0.00042	-0.000537	-0.000466	-0.000904
13.3	-0.000577	0.00152	0.00024	0.00148	-0.000408	-0.000517	-0.000446	-0.000914
13.3167	-0.000566	0.00102	0.000447	0.00144	-0.000387	-0.000489	-0.000412	-0.000909
13.3333	-0.000567	0.000774	0.000688	0.00138	-0.000381	-0.000466	-0.00039	-0.000913
13.35	-0.000575	0.00148	0.000805	0.00129	-0.00038	-0.000449	-0.000394	-0.000919
13.3667	-0.000589	0.00451	0.000732	0.00105	-0.000381	-0.000448	-0.00041	-0.000932
13.3833	-0.000599	0.01211	0.000464	0.000798	-0.000372	-0.000454	-0.000426	-0.000921
13.4	-0.000615	0.02731	0.000139	0.000571	-0.000363	-0.000476	-0.00044	-0.000885
13.4167	-0.000639	0.05294	-0.000161	0.000412	-0.000363	-0.000493	-0.000452	-0.000836
13.4333	-0.000678	0.08983	-0.00038	0.000371	-0.000395	-0.000519	-0.000472	-0.000803
13.45	-0.00069	0.13454	-0.000554	0.000369	-0.000437	-0.000527	-0.000502	-0.000782
13.4667	-0.000727	0.17973	-0.000655	0.00045	-0.000486	-0.00055	-0.000539	-0.000768
13.4833	-0.000726	0.21925	-0.000711	0.000481	-0.000521	-0.000583	-0.00058	-0.000771
13.5	-0.000737	0.25358	-0.000721	0.000549	-0.000576	-0.000626	-0.0006	-0.000805
13.5167	-0.000711	0.29356	-0.000721	0.00054	-0.00062	-0.000668	-0.000626	-0.000854
13.5333	-0.000697	0.35462	-0.000708	0.000585	-0.000648	-0.000694	-0.000642	-0.000892
13.55	-0.000699	0.44235	-0.000687	0.000747	-0.000653	-0.000731	-0.000663	-0.000887
13.5667	-0.000703	0.54123	-0.000668	0.00115	-0.000668	-0.000765	-0.000682	-0.000879
13.5833	-0.000735	0.62022	-0.000644	0.00176	-0.000688	-0.000796	-0.000694	-0.000877
13.6	-0.00075	0.65563	-0.000617	0.00245	-0.000699	-0.000804	-0.0007	-0.000925
13.6167	-0.000781	0.64527	-0.00059	0.00312	-0.0007	-0.000799	-0.000669	-0.00098
13.6333	-0.000767	0.60299	-0.000571	0.00363	-0.000701	-0.000786	-0.000626	-0.00104
13.65	-0.000759	0.54435	-0.000555	0.00394	-0.00068	-0.000764	-0.000569	-0.00107
13.6667	-0.000712	0.47894	-0.000537	0.00413	-0.000628	-0.000727	-0.000506	-0.00111
13.6833	-0.000702	0.41184	-0.000501	0.00428	-0.000538	-0.000663	-0.000426	-0.00114
13.7	-0.000635	0.34573	-0.000441	0.0044	-0.000452	-0.000568	-0.000342	-0.00117
13.7167	-0.00062	0.2822	-0.000293	0.00442	-0.000369	-0.00048	-0.000286	-0.00117
13.7333	-0.000591	0.22261	0.000115	0.00431	-0.000312	-0.000408	-0.000266	-0.00115
13.75	-0.000653	0.16845	0.0013	0.00421	-0.000258	-0.000381	-0.000288	-0.00112
13.7667	-0.000709	0.12134	0.00421	0.00439	-0.000244	-0.000358	-0.000335	-0.00107
13.7833	-0.000773	0.08269	0.01036	0.00493	-0.000241	-0.000364	-0.000392	-0.001
13.8	-0.000779	0.05316	0.02158	0.0057	-0.000289	-0.000373	-0.000417	-0.000906
13.8167	-0.00076	0.03238	0.03909	0.00637	-0.000333	-0.000407	-0.000397	-0.000819
13.8333	-0.000734	0.01889	0.0621	0.00665	-0.000386	-0.000442	-0.000353	-0.00075
13.85	-0.000728	0.01078	0.08708	0.00635	-0.000376	-0.000473	-0.000313	-0.000695
13.8667	-0.000744	0.00618	0.10979	0.00552	-0.000348	-0.000468	-0.000291	-0.000655
13.8833	-0.000764	0.00369	0.12867	0.00436	-0.000299	-0.000436	-0.00029	-0.000649
13.9	-0.000786	0.00237	0.1471	0.0032	-0.000298	-0.000395	-0.000313	-0.000692
13.9167	-0.000799	0.00168	0.17278	0.00228	-0.000307	-0.000386	-0.000364	-0.000756
13.9333	-0.000803	0.00129	0.21233	0.00165	-0.000344	-0.000413	-0.00041	-0.000817
13.95	-0.000826	0.00104	0.26365	0.00131	-0.000374	-0.000459	-0.000439	-0.000848
13.9667	-0.000842	0.00088	0.31311	0.00124	-0.000413	-0.000501	-0.00044	-0.000839
13.9833	-0.000858	0.000785	0.34306	0.0014	-0.000446	-0.000526	-0.000409	-0.000799
14	-0.00082	0.000767	0.34431	0.00216	-0.00046	-0.000543	0.000121	-0.000757
14.0167	-0.000776	0.000805	0.31991	0.00444	-0.000463	-0.000535	0.00322	-0.000757
14.0333	-0.000748	0.000901	0.27968	0.01025	-0.00025	-8.1e-05	0.0128	-0.000786
14.05	-0.000746	0.00103	0.23256	0.02235	0.00148	0.00283	0.03452	-0.000818
14.0667	-0.000757	0.00115	0.18445	0.04371	0.00791	0.01207	0.07453	-0.000837
14.0833	-0.000764	0.0012	0.13921	0.07602	0.02387	0.03333	0.1344	-0.000856
14.1	-0.000772	0.00108	0.09948	0.11646	0.05565	0.07302	0.20461	-0.000883
14.1167	-0.000765	0.000806	0.06696	0.15639	0.10732	0.13324	0.26515	-0.000916
14.1333	-0.000758	0.000431	0.04228	0.18366	0.17419	0.20529	0.29706	-0.000849
14.15	-0.00075	6.9e-05	0.02505	0.18941	0.23977	0.26909	0.29534	0.000197
14.1667	-0.000762	-0.000247	0.01401	0.17342	0.28318	0.30488	0.26786	0.00497
14.1833	-0.000733	-0.000484	0.00747	0.14275	0.29369	0.30608	0.22683	0.01795
14.2	-0.000723	-0.000654	0.00382	0.10716	0.27477	0.27988	0.18134	0.04516
14.2167	-0.000734	-0.000751	0.00185	0.07402	0.23804	0.23866	0.13717	0.09192
14.2333	-0.000811	-0.0008	0.000805	0.0475	0.19394	0.19208	0.0982	0.15665
14.25	-0.000851	-0.000827	0.000249	0.02869	0.1494	0.1464	0.06645	0.2262
14.2667	-0.000865	-0.000848	-6.3e-05	0.01665	0.1088	0.10557	0.04254	0.2793
14.2833	-0.000837	-0.000864	-0.000248	0.00955	0.07481	0.07194	0.02585	0.30074
14.3	-0.000826	-0.000869	-0.000347	0.00547	0.04854	0.04632	0.01502	0.28995
14.3167	-0.000801	-0.000861	-0.000397	0.00319	0.0298	0.02824	0.00842	0.25709
14.3333	-0.000772	-0.000848	-0.00043	0.00191	0.01743	0.0164	0.00459	0.21381
14.35	-0.000773	-0.000852	-0.000471	0.00128	0.00978	0.00915	0.00243	0.16805
14.3667	-0.000819	-0.000876	-0.000515	0.000934	0.00531	0.00494	0.00123	0.12497
14.3833	-0.000901	-0.000912	-0.000556	0.000778	0.00278	0.0026	0.000555	0.08783
14.4	-0.000939	-0.000954	-0.000601	0.000664	0.00138	0.00132	0.000164	0.05822
14.4167	-0.000919	-0.000979	-0.000655	0.000597	0.000591	0.000676	-4.9e-05	0.03641
14.4333	-0.000887	-0.000993	-0.000705	0.000518	0.000179	0.000458	-0.000175	0.02151
14.45	-0.000879	-0.000973	-0.00073	0.000485	4.8e-05	0.000587	-0.000249	0.01206
14.4667	-0.000904	-0.000969	-0.00072	0.00049	0.00026	0.00102	-0.000267	0.00642
14.4833	-0.000887	-0.000977	-0.000701	0.000597	0.000973	0.00168	-0.000244	0.00321
14.5	-0.000853	-0.000985	-0.000698	0.000715	0.0024	0.00247	-0.000169	0.00142
14.5167	-0.000821	-0.000986	-0.000707	0.000853	0.00472	0.00328	-0.000115	0.00042
14.5333	-0.000822	-0.000979	-0.000732	0.000911	0.00787	0.00392	-7.2e-05	-0.000145
14.55	-0.000846	-0.001	-0.000747	0.000918	0.01142	0.00428	-7.6e-05	-0.000447
14.5667	-0.000837	-0.00102	-0.00077	0.000868	0.0145	0.00426	-0.000113	-0.000572
14.5833	-0.000838	-0.00103	-0.00077	0.000819	0.01613	0.00389	-0.000193	-0.000603
14.6	-0.000824	-0.00102	-0.000776	0.000805	0.01569	0.00322	-0.000293	-0.000532
14.6167	-0.00084	-0.00103	-0.000787	0.000848	0.01336	0.00238	-0.000378	-0.000343
14.6333	-0.000839	-0.00103	-0.000814	0.000942	0.01001	0.0015	-0.000446	2.5e-05
14.65	-0.000854	-0.00103	-0.000814	0.000993	0.00663	0.000753	-0.000495	0.0005
14.6667	-0.000846	-0.00103	-0.000795	0.000956	0.0039	0.000188	-0.000541	0.000974
14.6833	-0.000828	-0.00103	-0.000773	0.000817	0.00198	-0.00017	-0.000569	0.0013
14.7	-0.000797	-0.00105	-0.000783	0.000714	0.000794	-0.000387	-0.00059	0.00139
14.7167	-0.000802	-0.00105	-0.000802	0.000677	0.000104	-0.000506	-0.000602	0.0012
14.7333	-0.000832	-0.00107	-0.000814	0.000783	-0.000255	-0.000574	-0.000619	0.000776
14.75	-0.000868	-0.00107	-0.000812	0.000942	-0.000442	-0.000603	-0.000615	0.000247
14.7667	-0.000863	-0.0011	-0.000807	0.00116	-0.000537	-0.000602	-0.000578	-0.000228
14.7833	-0.000864	-0.0011	-0.000806	0.00129	-0.000574	-0.000571	-0.000493	-0.00058
14.8	-0.000829	-0.00112	-0.000811	0.0014	-0.000568	-0.000509	-0.000392	-0.000811
14.8167	-0.000829	-0.00112	-0.00082	0.00147	-0.000531	-0.000435	-0.000303	-0.000959
14.8333	-0.000791	-0.00112	-0.00084	0.00161	-0.000497	-0.00037	-0.000249	-0.00105
14.85	-0.000797	-0.0011	-0.000867	0.00173	-0.000469	-0.000323	-0.000234	-0.00108
14.8667	-0.000759	-0.00107	-0.000909	0.00182	-0.000447	-0.000305	-0.000249	-0.00106
14.8833	-0.000714	-0.00106	-0.00092	0.00181	-0.000421	-0.000291	-0.000287	-0.00102
14.9	-0.000628	-0.00107	-0.000898	0.00172	-0.00041	-0.000318	-0.000322	-0.000987
14.9167	-0.00051	-0.00109	-0.000852	0.00161	-0.000405	-0.000331	-0.000361	-0.000943
14.9333	-0.000301	-0.00112	-0.000829	0.0015	-0.00042	-0.00038	-0.00038	-0.000885
14.95	9e-06	-0.00114	-0.000835	0.00145	-0.000439	-0.000398	-0.000409	-0.00082
14.9667	0.000396	-0.00113	-0.000844	0.00149	-0.000463	-0.00044	-0.000403	-0.000757
14.9833	0.000795	-0.00109	-0.000844	0.00157	-0.000484	-0.000447	-0.00037	-0.000721
15	0.00116	-0.00107	-0.000831	0.00174	-0.000469	-0.000451	-0.000279	-0.000702
15.0167	0.00134	-0.00108	-0.000825	0.00184	-0.00043	-0.000425	-0.00018	-0.000711
15.0333	0.00128	-0.0011	-0.000817	0.00189	-0.000344	-0.00038	-9.3e-05	-0.000741
15.05	0.000967	-0.00108	-0.000817	0.00188	-0.000254	-0.000318	-6.9e-05	-0.000784
15.0667	0.000559	-0.00104	-0.000811	0.00183	-0.000158	-0.000244	-9e-05	-0.000829
15.0833	0.000165	-0.00102	-0.000809	0.0018	-0.000107	-0.000209	-0.000162	-0.000866
15.1	-0.000174	-0.00102	-0.000812	0.00171	-0.000115	-0.000205	-0.000237	-0.000878
15.1167	-0.000435	-0.00103	-0.000839	0.00168	-0.000185	-0.000253	-0.00031	-0.000862
15.1333	-0.000626	-0.00103	-0.000861	0.00166	-0.000278	-0.000312	-0.000379	-0.000804
15.15	-0.000732	-0.00104	-0.000881	0.00169	-0.000344	-0.000381	-0.000453	-0.000725
15.1667	-0.000788	-0.00105	-0.000865	0.00175	-0.00039	-0.000445	-0.000528	-0.000626
15.1833	-0.000811	-0.00107	-0.000872	0.00189	-0.000422	-0.000495	-0.000571	-0.000556
15.2	-0.000824	-0.00106	-0.000861	0.00205	-0.000461	-0.000537	-0.000558	-0.000535
15.2167	-0.000826	-0.00103	-0.000881	0.00219	-0.000489	-0.000561	-0.000514	-0.000581
15.2333	-0.000801	-0.00102	-0.000874	0.00237	-0.000498	-0.000565	-0.000447	-0.000653
15.25	-0.000767	-0.00104	-0.000897	0.00251	-0.000493	-0.000547	-0.000399	-0.000732
15.2667	-0.000723	-0.00106	-0.000905	0.00261	-0.000471	-0.000524	-0.000324	-0.0008
15.2833	-0.000725	-0.00104	-0.000921	0.00251	-0.000445	-0.000512	-0.000227	-0.00087
15.3	-0.000693	-0.00103	-0.00092	0.00235	-0.000399	-0.000495	-9.1e-05	-0.000923
15.3167	-0.000654	-0.00105	-0.000935	0.00218	-0.000337	-0.000438	2.8e-05	-0.000956
15.3333	-0.000563	-0.00107	-0.000935	0.00211	-0.000246	-0.000356	8.7e-05	-0.000961
15.35	-0.000538	-0.00107	-0.000929	0.00214	-0.000136	-0.000283	6.8e-05	-0.000943
15.3667	-0.000553	-0.00106	-0.000891	0.00213	-4.2e-05	-0.000271	-3.1e-05	-0.000914
15.3833	-0.000628	-0.00103	-0.000892	0.00205	0	-0.000286	-0.000161	-0.000876
15.4	-0.000702	-0.00102	-0.000897	0.00185	-3.3e-05	-0.000316	-0.000284	-0.000846
15.4167	-0.000767	-0.001	-0.000922	0.00172	-0.000112	-0.000346	-0.000356	-0.000795
15.4333	-0.000827	-0.00101	-0.000927	0.00161	-0.000213	-0.000388	-0.000405	-0.000724
15.45	-0.000865	-0.00102	-0.000931	0.00152	-0.000311	-0.000442	-0.000459	-0.000614
15.4667	-0.00089	-0.00101	-0.000934	0.00134	-0.000409	-0.000492	-0.000531	-0.000517
15.4833	-0.000855	-0.000997	-0.000938	0.00118	-0.000489	-0.000545	-0.000587	-0.00046
15.5	-0.000823	-0.000969	-0.00095	0.00108	-0.000557	-0.000579	-0.000632	-0.000474
15.5167	-0.00077	-0.000966	-0.000967	0.00103	-0.000607	-0.000599	-0.000652	-0.000533
15.5333	-0.00078	-0.000959	-0.00097	0.000936	-0.000657	-0.000609	-0.000691	-0.00062
15.55	-0.000766	-0.000967	-0.000958	0.000811	-0.000682	-0.000621	-0.00071	-0.000699
15.5667	-0.00079	-0.000955	-0.000924	0.000683	-0.000696	-0.000658	-0.000728	-0.000763
15.5833	-0.000786	-0.000944	-0.000896	0.000521	-0.000689	-0.000688	-0.000723	-0.000808
15.6	-0.000826	-0.000921	-0.000881	0.00037	-0.000703	-0.000727	-0.000722	-0.00085
15.6167	-0.00085	-0.000925	-0.000899	0.000184	-0.000739	-0.000741	-0.00073	-0.0009
15.6333	-0.000887	-0.00093	-0.00092	8e-05	-0.00079	-0.000754	-0.000751	-0.000947
15.65	-0.000896	-0.000934	-0.000944	1e-06	-0.000824	-0.000757	-0.000767	-0.000987
15.6667	-0.000923	-0.000911	-0.00093	-5.1e-05	-0.000834	-0.000771	-0.000787	-0.00102
15.6833	-0.000932	-0.000894	-0.000913	-9.2e-05	-0.000862	-0.000795	-0.000808	-0.00105
15.7	-0.000932	-0.000883	-0.00089	-9.8e-05	-0.000898	-0.000817	-0.000847	-0.0011
15.7167	-0.00093	-0.000911	-0.000911	-3.9e-05	-0.000952	-0.000839	-0.000866	-0.00116
15.7333	-0.000949	-0.000939	-0.00095	5.9e-05	-0.000978	-0.000858	-0.000878	-0.0012
15.75	-0.000974	-0.000971	-0.000981	9.7e-05	-0.000999	-0.000885	-0.000884	-0.00122
15.7667	-0.000954	-0.00098	-0.000969	6.9e-05	-0.00101	-0.000903	-0.00091	-0.00124
15.7833	-0.000937	-0.001	-0.000939	-3e-06	-0.00102	-0.000917	-0.000945	-0.00126
15.8	-0.000922	-0.00103	-0.000917	-3.1e-05	-0.00103	-0.000922	-0.000961	-0.00129
15.8167	-0.000935	-0.00105	-0.00092	-2e-06	-0.00104	-0.000926	-0.000968	-0.00133
15.8333	-0.00092	-0.00103	-0.000913	3.2e-05	-0.00103	-0.000922	-0.000956	-0.00136
15.85	-0.000918	-0.001	-0.000917	-6e-06	-0.00102	-0.00091	-0.000955	-0.00137
15.8667	-0.000901	-0.000963	-0.000922	-6.4e-05	-0.001	-0.000906	-0.000941	-0.00139
15.8833	-0.00089	-0.000964	-0.000947	-0.000105	-0.00101	-0.000904	-0.000934	-0.00141
15.9	-0.000872	-0.000969	-0.000953	0	-0.00102	-0.000921	-0.000941	-0.00144
15.9167	-0.000875	-0.00097	-0.000953	0.00015	-0.00102	-0.000922	-0.000971	-0.00146
15.9333	-0.000912	-0.000958	-0.000946	0.000271	-0.00102	-0.000928	-0.001	-0.00146
15.95	-0.000916	-0.000952	-0.000951	0.000285	-0.00102	-0.000907	-0.00101	-0.00148
15.9667	-0.000912	-0.000961	-0.000951	0.0002	-0.00102	-0.000912	-0.000983	-0.00148
15.9833	-0.000867	-0.000967	-0.000954	0.000125	-0.00102	-0.000913	-0.000955	-0.00148
16	-0.000859	-0.000983	-0.000952	8.4e-05	-0.00102	-0.000938	-0.000941	-0.00146
16.0167	-0.000857	-0.001	-0.000961	9.6e-05	-0.00103	-0.000935	-0.000955	-0.00145
16.0333	-0.000874	-0.00103	-0.000963	7.5e-05	-0.00104	-0.000935	-0.000976	-0.00145
16.05	-0.000877	-0.00105	-0.00096	0	-0.00102	-0.00093	-0.000991	-0.00144
16.0667	-0.000879	-0.00105	-0.000935	-7.1e-05	-0.000995	-0.000948	-0.000994	-0.00147
16.0833	-0.000872	-0.00106	-0.000908	-0.000122	-0.000974	-0.000956	-0.000977	-0.0015
16.1	-0.000861	-0.00105	-0.000893	-0.000108	-0.000968	-0.000967	-0.000964	-0.00154
16.1167	-0.000819	-0.00105	-0.000887	-0.000112	-0.00096	-0.000962	-0.00095	-0.00154
16.1333	-0.000815	-0.00104	-0.000891	-2.6e-05	-0.00095	-0.00095	-0.000959	-0.00154
16.15	-0.000846	-0.00104	-0.000884	2.7e-05	-0.000954	-0.000919	-0.000965	-0.00153
16.1667	-0.000926	-0.00103	-0.000887	9.3e-05	-0.000963	-0.000905	-0.000963	-0.00151
16.1833	-0.00095	-0.00102	-0.000886	2.5e-05	-0.000974	-0.00091	-0.000945	-0.00151
16.2	-0.000944	-0.00101	-0.000895	-5e-05	-0.000979	-0.000936	-0.000932	-0.00151
16.2167	-0.000883	-0.000994	-0.000882	-0.000142	-0.000992	-0.000932	-0.000939	-0.00151
16.2333	-0.000861	-0.000991	-0.000841	-0.000171	-0.00101	-0.000929	-0.000954	-0.0015
16.25	-0.000862	-0.00101	-0.000767	-0.00015	-0.00102	-0.000919	-0.00097	-0.00149
16.2667	-0.000902	-0.00102	-0.000671	-7.5e-05	-0.00101	-0.000931	-0.00097	-0.00148
16.2833	-0.000928	-0.00103	-0.000569	-1.7e-05	-0.000992	-0.000923	-0.000968	-0.00147
16.3	-0.000913	-0.00101	-0.000434	-5.5e-05	-0.000978	-0.000901	-0.000969	-0.0015
16.3167	-0.00089	-0.000978	-0.000301	-0.000191	-0.000972	-0.000881	-0.000966	-0.00152
16.3333	-0.000881	-0.00096	-0.000163	-0.000289	-0.00097	-0.000883	-0.000956	-0.00155
16.35	-0.000931	-0.000961	-0.000113	-0.000323	-0.000969	-0.000911	-0.000944	-0.00154
16.3667	-0.000988	-0.000968	-0.000162	-0.00028	-0.000984	-0.000932	-0.000955	-0.00154
16.3833	-0.00102	-0.000955	-0.000328	-0.000299	-0.00101	-0.000944	-0.00098	-0.00152
16.4	-0.000999	-0.00094	-0.000527	-0.000292	-0.00103	-0.000943	-0.000992	-0.00153
16.4167	-0.001	-0.000926	-0.000714	-0.000294	-0.00103	-0.000943	-0.000966	-0.00152
16.4333	-0.00101	-0.000936	-0.000841	-0.000222	-0.00101	-0.000942	-0.000926	-0.00153
16.45	-0.00102	-0.000936	-0.000923	-0.000174	-0.001	-0.000944	-0.00089	-0.00151
16.4667	-0.000955	-0.000946	-0.000964	-0.000154	-0.000996	-0.000943	-0.000872	-0.00152
16.4833	-0.000913	-0.000943	-0.000989	-0.000184	-0.000981	-0.000933	-0.000862	-0.00153
16.5	-0.000859	-0.000955	-0.000997	-0.000248	-0.000954	-0.000913	-0.000851	-0.00155
16.5167	-0.00086	-0.000961	-0.000979	-0.000258	-0.000939	-0.0009	-0.00085	-0.00156
16.5333	-0.000872	-0.00097	-0.000953	-0.000206	-0.000953	-0.000893	-0.000862	-0.00156
16.55	-0.000906	-0.000992	-0.000931	-6.6e-05	-0.000972	-0.000898	-0.000876	-0.00153
16.5667	-0.000957	-0.000999	-0.000938	0.000112	-0.000991	-0.000897	-0.000891	-0.00153
16.5833	-0.000983	-0.00101	-0.000941	0.000254	-0.000988	-0.000897	-0.000882	-0.00153
16.6	-0.000995	-0.000977	-0.000934	0.000315	-0.000983	-0.000883	-0.000888	-0.00155
16.6167	-0.00097	-0.000949	-0.000927	0.000269	-0.000965	-0.000871	-0.000881	-0.00153
16.6333	-0.000919	-0.000913	-0.000949	0.000215	-0.000953	-0.000868	-0.000892	-0.00153
16.65	-0.000857	-0.000891	-0.00098	0.000218	-0.00094	-0.000876	-0.000892	-0.00152
16.6667	-0.000828	-0.000887	-0.000993	0.000234	-0.00093	-0.000869	-0.000897	-0.00149
16.6833	-0.000847	-0.000881	-0.000967	0.000267	-0.000919	-0.000856	-0.000907	-0.00145
16.7	-0.00089	-0.000894	-0.000952	0.000223	-0.000917	-0.000845	-0.000918	-0.00144
16.7167	-0.000901	-0.000904	-0.000948	0.000169	-0.000916	-0.000864	-0.000958	-0.00144
16.7333	-0.000889	-0.000939	-0.000985	3.3e-05	-0.000935	-0.000889	-0.000973	-0.00144
16.75	-0.000861	-0.000956	-0.00101	-2.5e-05	-0.000948	-0.000915	-0.00101	-0.00142
16.7667	-0.00087	-0.000968	-0.00103	-1.8e-05	-0.000971	-0.00092	-0.00101	-0.00138
16.7833	-0.000906	-0.000979	-0.00102	0.000128	-0.000982	-0.000934	-0.00103	-0.00135
16.8	-0.000963	-0.000991	-0.00102	0.00027	-0.001	-0.000938	-0.00102	-0.00133
16.8167	-0.000999	-0.001	-0.00102	0.00039	-0.00102	-0.000938	-0.00101	-0.00135
16.8333	-0.000995	-0.00099	-0.00102	0.000464	-0.00102	-0.000908	-0.000977	-0.00139
16.85	-0.000975	-0.000974	-0.00101	0.000491	-0.00101	-0.00088	-0.000965	-0.00144
16.8667	-0.000949	-0.00096	-0.00101	0.00055	-0.000976	-0.000858	-0.000934	-0.00148
16.8833	-0.000916	-0.000948	-0.00102	0.000583	-0.00097	-0.000861	-0.000899	-0.00152
16.9	-0.000868	-0.000927	-0.00104	0.000641	-0.00095	-0.00086	-0.000867	-0.00154
16.9167	-0.000797	-0.000911	-0.00104	0.000608	-0.000945	-0.000861	-0.000856	-0.00156
16.9333	-0.000778	-0.000907	-0.00102	0.000582	-0.000921	-0.000839	-0.000847	-0.00156
16.95	-0.000786	-0.000912	-0.00101	0.000585	-0.000887	-0.000805	-0.000833	-0.00156
16.9667	-0.00085	-0.000916	-0.00101	0.000688	-0.00085	-0.000749	-0.000801	-0.00153
16.9833	-0.000887	-0.000923	-0.00101	0.000764	-0.0008	-0.000704	-0.000778	-0.0015
17	-0.000898	-0.000924	-0.00102	0.000758	-0.000766	-0.00067	-0.000758	-0.00146
17.0167	-0.000891	-0.000916	-0.000999	0.000718	-0.000748	-0.000668	-0.000752	-0.00142
17.0333	-0.000894	-0.000899	-0.000999	0.000697	-0.00075	-0.000673	-0.000741	-0.00138
17.05	-0.0009	-0.000902	-0.00101	0.000699	-0.000754	-0.000684	-0.000756	-0.00134
17.0667	-0.000871	-0.000914	-0.00103	0.000643	-0.000754	-0.0007	-0.000774	-0.00132
17.0833	-0.00084	-0.000927	-0.00104	0.000493	-0.000775	-0.000732	-0.000809	-0.00128
17.1	-0.000807	-0.000933	-0.00104	0.000264	-0.00082	-0.000779	-0.000833	-0.00127
17.1167	-0.000824	-0.000933	-0.00104	8.2e-05	-0.000875	-0.000803	-0.000878	-0.00125
17.1333	-0.000833	-0.000936	-0.00103	1.7e-05	-0.000912	-0.000812	-0.000925	-0.00125
17.15	-0.000864	-0.000932	-0.00104	7.8e-05	-0.000924	-0.000809	-0.000968	-0.00124
17.1667	-0.000859	-0.000934	-0.00103	6.9e-05	-0.000933	-0.000834	-0.000989	-0.00125
17.1833	-0.000835	-0.000932	-0.00104	-3.5e-05	-0.000956	-0.000862	-0.000986	-0.00128
17.2	-0.000824	-0.000933	-0.00104	-0.000214	-0.000983	-0.000882	-0.000989	-0.00133
17.2167	-0.000839	-0.000941	-0.00103	-0.000335	-0.00101	-0.000875	-0.000997	-0.00138
17.2333	-0.000899	-0.000957	-0.001	-0.000395	-0.00103	-0.000872	-0.00102	-0.00142
17.25	-0.000941	-0.000972	-0.000987	-0.000414	-0.00107	-0.00088	-0.00103	-0.00143
17.2667	-0.000973	-0.000963	-0.000991	-0.000412	-0.00112	-0.000892	-0.00103	-0.00144
17.2833	-0.000993	-0.000922	-0.00101	-0.000371	-0.00114	-0.000906	-0.00102	-0.00146
17.3	-0.00101	-0.000865	-0.00103	-0.000235	-0.00112	-0.00093	-0.00102	-0.00151
17.3167	-0.00101	-0.000811	-0.00103	-0.000108	-0.00109	-0.000961	-0.00103	-0.00154
17.3333	-0.000994	-0.000802	-0.00103	1e-06	-0.00108	-0.000976	-0.00104	-0.00156
17.35	-0.000974	-0.000817	-0.00104	-5.3e-05	-0.00108	-0.000962	-0.00105	-0.00158
17.3667	-0.000926	-0.000849	-0.00105	-0.000143	-0.00107	-0.000949	-0.00106	-0.00161
17.3833	-0.00091	-0.000869	-0.00105	-0.000286	-0.00106	-0.000951	-0.00106	-0.00164
17.4	-0.000895	-0.000871	-0.00103	-0.000337	-0.00106	-0.000955	-0.00105	-0.00165
17.4167	-0.000938	-0.000876	-0.00103	-0.000408	-0.00105	-0.000959	-0.00104	-0.00167
17.4333	-0.000959	-0.000868	-0.00104	-0.000406	-0.00104	-0.000946	-0.00103	-0.00166
17.45	-0.000971	-0.000877	-0.00106	-0.000478	-0.001	-0.000947	-0.00103	-0.00165
17.4667	-0.000927	-0.00086	-0.00106	-0.000388	-0.000962	-0.000937	-0.00101	-0.00163
17.4833	-0.000861	-0.000839	-0.00106	-0.000363	-0.000926	-0.000929	-0.000994	-0.00164
17.5	-0.000791	-0.000818	-0.00105	-0.000244	-0.000914	-0.000916	-0.000978	-0.00166
17.5167	-0.000787	-0.00082	-0.00105	-0.000288	-0.000949	-0.000899	-0.000991	-0.00168
17.5333	-0.00083	-0.000833	-0.00104	-0.000306	-0.000984	-0.000886	-0.000989	-0.00165
17.55	-0.00091	-0.000828	-0.00103	-0.000427	-0.00101	-0.000883	-0.000996	-0.00162
17.5667	-0.000967	-0.00082	-0.00105	-0.000494	-0.00101	-0.000897	-0.000986	-0.00158
17.5833	-0.00101	-0.000814	-0.00107	-0.000521	-0.00101	-0.000921	-0.00099	-0.00155
17.6	-0.00102	-0.000835	-0.00109	-0.000478	-0.00102	-0.000926	-0.000991	-0.00151
17.6167	-0.000974	-0.000865	-0.0011	-0.000473	-0.00104	-0.000918	-0.00101	-0.00148
17.6333	-0.000923	-0.000906	-0.00109	-0.000589	-0.00105	-0.000914	-0.00102	-0.00145
17.65	-0.000867	-0.000928	-0.00108	-0.000652	-0.00106	-0.000912	-0.00104	-0.00144
17.6667	-0.00088	-0.000935	-0.00106	-0.000666	-0.00106	-0.000914	-0.00105	-0.00144
17.6833	-0.000904	-0.000924	-0.00106	-0.000517	-0.00105	-0.000901	-0.00105	-0.00145
17.7	-0.000913	-0.000929	-0.00108	-0.000419	-0.00106	-0.000903	-0.00105	-0.00148
17.7167	-0.000866	-0.000936	-0.0011	-0.000312	-0.00109	-0.000929	-0.00107	-0.00153
17.7333	-0.000801	-0.000945	-0.00109	-0.000304	-0.00112	-0.000956	-0.00108	-0.00157
17.75	-0.000769	-0.000932	-0.00106	-0.000319	-0.00113	-0.000978	-0.00109	-0.00159
17.7667	-0.000773	-0.000915	-0.00103	-0.000351	-0.00111	-0.000968	-0.00108	-0.00159
17.7833	-0.00079	-0.000894	-0.00104	-0.000366	-0.00111	-0.000951	-0.00107	-0.0016
17.8	-0.000804	-0.000884	-0.00103	-0.000354	-0.00111	-0.000934	-0.00105	-0.00161
17.8167	-0.000821	-0.000873	-0.00103	-0.000335	-0.00111	-0.000934	-0.00106	-0.00163
17.8333	-0.000846	-0.000857	-0.00104	-0.000302	-0.0011	-0.000951	-0.00107	-0.00164
17.85	-0.000881	-0.000842	-0.00105	-0.000344	-0.00111	-0.000966	-0.00107	-0.00165
17.8667	-0.000885	-0.000805	-0.00105	-0.000423	-0.00112	-0.000965	-0.00107	-0.00164
17.8833	-0.000891	-0.000789	-0.00102	-0.000535	-0.00111	-0.000953	-0.00106	-0.00162
17.9	-0.000875	-0.000759	-0.00099	-0.000564	-0.00109	-0.000931	-0.00105	-0.00162
17.9167	-0.000907	-0.000757	-0.000986	-0.000527	-0.00106	-0.000927	-0.00103	-0.00164
17.9333	-0.000915	-0.000719	-0.000995	-0.000458	-0.00107	-0.000935	-0.00104	-0.00168
17.95	-0.000927	-0.000681	-0.00101	-0.000374	-0.00108	-0.000963	-0.00104	-0.00169
17.9667	-0.000918	-0.00065	-0.00101	-0.000352	-0.00108	-0.000982	-0.00106	-0.00168
17.9833	-0.000927	-0.000641	-0.00102	-0.000329	-0.00107	-0.000987	-0.00105	-0.00168
18	-0.000931	-0.000656	-0.00103	-0.000349	-0.00108	-0.000971	-0.00105	-0.00168
18.0167	-0.000909	-0.000668	-0.00104	-0.000321	-0.00111	-0.000954	-0.00105	-0.0017
18.0333	-0.000888	-0.000709	-0.00104	-0.000306	-0.00111	-0.000945	-0.00107	-0.00169
18.05	-0.00087	-0.000751	-0.00103	-0.000293	-0.0011	-0.000942	-0.00108	-0.00169
18.0667	-0.000873	-0.000783	-0.00103	-0.000351	-0.00108	-0.000942	-0.00109	-0.00168
18.0833	-0.000874	-0.000792	-0.00105	-0.000421	-0.00106	-0.000929	-0.00107	-0.00169
18.1	-0.000897	-0.0008	-0.00107	-0.000469	-0.00105	-0.000928	-0.00105	-0.00171
18.1167	-0.000888	-0.000801	-0.00109	-0.000456	-0.00106	-0.000921	-0.00103	-0.00172
18.1333	-0.000904	-0.0008	-0.0011	-0.000412	-0.00107	-0.000927	-0.00102	-0.00171
18.15	-0.000895	-0.000778	-0.00111	-0.000401	-0.00107	-0.000921	-0.00101	-0.00168
18.1667	-0.000937	-0.000766	-0.00108	-0.00039	-0.00107	-0.000908	-0.001	-0.00166
18.1833	-0.000916	-0.000752	-0.00104	-0.000437	-0.00107	-0.000897	-0.00101	-0.00166
18.2	-0.000907	-0.000766	-0.00102	-0.000428	-0.00107	-0.00089	-0.00102	-0.00168
18.2167	-0.000874	-0.000796	-0.00102	-0.000475	-0.00106	-0.000907	-0.00104	-0.0017
18.2333	-0.000896	-0.000848	-0.00102	-0.000478	-0.00104	-0.000921	-0.00106	-0.0017
18.25	-0.000914	-0.000866	-0.00102	-0.000559	-0.00104	-0.000926	-0.00106	-0.00168
18.2667	-0.000929	-0.000871	-0.00103	-0.000573	-0.00105	-0.000925	-0.00106	-0.00165
18.2833	-0.000921	-0.000846	-0.00106	-0.000567	-0.00108	-0.000919	-0.00106	-0.00163
18.3	-0.000912	-0.000835	-0.00108	-0.000495	-0.00111	-0.000928	-0.00107	-0.00165
18.3167	-0.000899	-0.00081	-0.00109	-0.00046	-0.00113	-0.000927	-0.00107	-0.00168
18.3333	-0.000898	-0.000797	-0.00108	-0.000428	-0.00113	-0.00093	-0.00105	-0.0017
18.35	-0.000875	-0.000793	-0.0011	-0.000442	-0.00113	-0.000921	-0.00105	-0.00169
18.3667	-0.000864	-0.000804	-0.00108	-0.000366	-0.00114	-0.0009	-0.00106	-0.0017
18.3833	-0.000853	-0.0008	-0.00108	-0.00036	-0.00113	-0.000882	-0.00107	-0.00173
18.4	-0.000876	-0.000762	-0.00107	-0.000327	-0.00112	-0.000869	-0.00108	-0.00175
18.4167	-0.000876	-0.00063	-0.0011	-0.000428	-0.00108	-0.00089	-0.00107	-0.00174
18.4333	-0.000858	-0.00039	-0.00111	-0.000445	-0.00108	-0.000904	-0.00106	-0.00171
18.45	-0.000818	-3.3e-05	-0.00109	-0.000483	-0.00109	-0.000919	-0.00103	-0.00169
18.4667	-0.000809	0.000335	-0.00104	-0.000423	-0.00112	-0.000918	-0.00101	-0.00168
18.4833	-0.000819	0.000633	-0.00102	-0.000432	-0.00113	-0.000912	-0.00101	-0.00168
18.5	-0.00085	0.000799	-0.00104	-0.000374	-0.00112	-0.000906	-0.00101	-0.00168
18.5167	-0.000876	0.000841	-0.00109	-0.000414	-0.0011	-0.000906	-0.00101	-0.00168
18.5333	-0.000887	0.000792	-0.00111	-0.000404	-0.00109	-0.000923	-0.001	-0.00168
18.55	-0.000883	0.000659	-0.00111	-0.000466	-0.00109	-0.000941	-0.00102	-0.00168
18.5667	-0.000865	0.000497	-0.00109	-0.000461	-0.00109	-0.000959	-0.00102	-0.0017
18.5833	-0.000864	0.00033	-0.00109	-0.000447	-0.00109	-0.000974	-0.00103	-0.0017
18.6	-0.00086	0.000215	-0.00108	-0.000418	-0.0011	-0.000975	-0.00104	-0.00171
18.6167	-0.000879	0.000151	-0.00107	-0.000358	-0.0011	-0.000961	-0.00106	-0.00169
18.6333	-0.000911	0.000109	-0.00104	-0.000394	-0.0011	-0.00094	-0.00107	-0.00169
18.65	-0.000951	5.4e-05	-0.00103	-0.000439	-0.0011	-0.000936	-0.00106	-0.00169
18.6667	-0.000963	-5.1e-05	-0.00103	-0.000558	-0.00112	-0.000939	-0.00105	-0.0017
18.6833	-0.00093	-0.000148	-0.00103	-0.000605	-0.00113	-0.000941	-0.00104	-0.00169
18.7	-0.00089	-0.000238	-0.00104	-0.000664	-0.00113	-0.000943	-0.00106	-0.00169
18.7167	-0.000852	-0.000301	-0.00103	-0.000682	-0.00111	-0.00096	-0.00105	-0.00169
18.7333	-0.000872	-0.000383	-0.00101	-0.000626	-0.0011	-0.000981	-0.00106	-0.00169
18.75	-0.000904	-0.00046	-0.000972	-0.000522	-0.00109	-0.000981	-0.00106	-0.00168
18.7667	-0.000961	-0.00053	-0.000958	-0.000446	-0.00109	-0.000973	-0.00107	-0.00168
18.7833	-0.000959	-0.000589	-0.00098	-0.00048	-0.0011	-0.000964	-0.00107	-0.00167
18.8	-0.000951	-0.00065	-0.00103	-0.00056	-0.00111	-0.000976	-0.00108	-0.00168
18.8167	-0.000912	-0.000706	-0.00105	-0.000564	-0.00112	-0.00098	-0.00109	-0.00167
18.8333	-0.000901	-0.000742	-0.00105	-0.00056	-0.00111	-0.000976	-0.0011	-0.00168
18.85	-0.00089	-0.000771	-0.00105	-0.000537	-0.00109	-0.000955	-0.0011	-0.00169
18.8667	-0.000888	-0.000793	-0.00106	-0.000559	-0.00107	-0.000942	-0.00108	-0.00171
18.8833	-0.000876	-0.000811	-0.00106	-0.000485	-0.00108	-0.000943	-0.00106	-0.0017
18.9	-0.000862	-0.000807	-0.00106	-0.000352	-0.0011	-0.000957	-0.00106	-0.0017
18.9167	-0.000855	-0.000808	-0.00104	-0.000263	-0.00112	-0.000961	-0.00106	-0.00171
18.9333	-0.000876	-0.000825	-0.00105	-0.000278	-0.00113	-0.000963	-0.00107	-0.00173
18.95	-0.000886	-0.00085	-0.00107	-0.000362	-0.00112	-0.000963	-0.00107	-0.00174
18.9667	-0.000908	-0.000859	-0.00111	-0.000412	-0.00112	-0.000978	-0.00108	-0.00175
18.9833	-0.00089	-0.000843	-0.00112	-0.000421	-0.00112	-0.000985	-0.00108	-0.00173
19	-0.000911	-0.000824	-0.00113	-0.000407	-0.00113	-0.000995	-0.0011	-0.00171
19.0167	-0.000907	-0.000818	-0.0011	-0.000342	-0.00114	-0.00101	-0.00109	-0.00171
19.0333	-0.000924	-0.000815	-0.00107	-0.000303	-0.00115	-0.00103	-0.0011	-0.00173
19.05	-0.000906	-0.000825	-0.00105	-0.000262	-0.00116	-0.00104	-0.0011	-0.00175
19.0667	-0.000902	-0.000829	-0.00106	-0.000332	-0.00115	-0.00104	-0.00111	-0.00175
19.0833	-0.000926	-0.000859	-0.00108	-0.000328	-0.00114	-0.00101	-0.00111	-0.00176
19.1	-0.000933	-0.000874	-0.00114	-0.000363	-0.00111	-0.001	-0.0011	-0.00175
19.1167	-0.000919	-0.000872	-0.00119	-0.00034	-0.00109	-0.000979	-0.00108	-0.00177
19.1333	-0.000848	-0.000843	-0.00123	-0.000402	-0.00108	-0.000976	-0.00106	-0.00175
19.15	-0.000795	-0.000826	-0.00121	-0.000403	-0.00108	-0.000954	-0.00105	-0.00176
19.1667	-0.000732	-0.000836	-0.00118	-0.0004	-0.00108	-0.000939	-0.00105	-0.00176
19.1833	-0.000682	-0.000857	-0.00116	-0.000414	-0.00108	-0.000918	-0.00105	-0.00177
19.2	-0.000634	-0.000877	-0.00116	-0.00049	-0.00107	-0.00091	-0.00104	-0.00176
19.2167	-0.00064	-0.000888	-0.00115	-0.000577	-0.00104	-0.000913	-0.00101	-0.00175
19.2333	-0.000659	-0.000886	-0.00114	-0.000562	-0.000998	-0.000915	-0.000989	-0.00173
19.25	-0.000681	-0.000878	-0.00113	-0.000515	-0.000971	-0.000904	-0.000985	-0.00171
19.2667	-0.000685	-0.00087	-0.00113	-0.000459	-0.001	-0.000886	-0.00101	-0.0017
19.2833	-0.000695	-0.000883	-0.00113	-0.000481	-0.00102	-0.00087	-0.00102	-0.00171
19.3	-0.000725	-0.000912	-0.00112	-0.000513	-0.00104	-0.000879	-0.00102	-0.0017
19.3167	-0.000735	-0.000929	-0.00111	-0.000583	-0.00103	-0.000883	-0.00101	-0.00167
19.3333	-0.000765	-0.000923	-0.00109	-0.000577	-0.00105	-0.000876	-0.00102	-0.00162
19.35	-0.000769	-0.00088	-0.00109	-0.000555	-0.00109	-0.000866	-0.00103	-0.00159
19.3667	-0.000772	-0.000849	-0.00109	-0.000479	-0.00112	-0.00087	-0.00103	-0.0016
19.3833	-0.000757	-0.000819	-0.00112	-0.000494	-0.00113	-0.000914	-0.00104	-0.00163
19.4	-0.000753	-0.000831	-0.00115	-0.000523	-0.00112	-0.000944	-0.00106	-0.00167
19.4167	-0.000758	-0.000835	-0.00117	-0.000581	-0.00112	-0.000975	-0.00108	-0.00169
19.4333	-0.00074	-0.00086	-0.00117	-0.000599	-0.00113	-0.000969	-0.00109	-0.0017
19.45	-0.000715	-0.00086	-0.00118	-0.000606	-0.00115	-0.000968	-0.00108	-0.00168
19.4667	-0.000719	-0.000866	-0.00116	-0.000574	-0.00114	-0.000939	-0.00106	-0.00167
19.4833	-0.000755	-0.000863	-0.00116	-0.000545	-0.00114	-0.000932	-0.00105	-0.00166
19.5	-0.000815	-0.000874	-0.00115	-0.000477	-0.00113	-0.000924	-0.00107	-0.00167
19.5167	-0.000853	-0.000881	-0.00118	-0.00044	-0.00112	-0.000937	-0.0011	-0.00169
19.5333	-0.000905	-0.000884	-0.0012	-0.000432	-0.00112	-0.00094	-0.0011	-0.0017
19.55	-0.000923	-0.000885	-0.00122	-0.000505	-0.00113	-0.000952	-0.00109	-0.00168
19.5667	-0.000938	-0.000894	-0.00119	-0.000549	-0.00114	-0.00097	-0.00108	-0.00167
19.5833	-0.000915	-0.000902	-0.00117	-0.000581	-0.00114	-0.000987	-0.00109	-0.00167
19.6	-0.000917	-0.000917	-0.00115	-0.000566	-0.00112	-0.00099	-0.00111	-0.00169
19.6167	-0.000919	-0.000916	-0.00117	-0.000563	-0.00109	-0.000978	-0.00111	-0.0017
19.6333	-0.000946	-0.000906	-0.00118	-0.000506	-0.00107	-0.000961	-0.00111	-0.00171
19.65	-0.000968	-0.000882	-0.00119	-0.000492	-0.00107	-0.000954	-0.00109	-0.00171
19.6667	-0.000968	-0.000887	-0.00119	-0.000548	-0.00108	-0.00096	-0.00109	-0.00174
19.6833	-0.000967	-0.000927	-0.0012	-0.000648	-0.00109	-0.000976	-0.00108	-0.00175
19.7	-0.00094	-0.000976	-0.00119	-0.000746	-0.00111	-0.000983	-0.00109	-0.00175
19.7167	-0.000972	-0.000989	-0.0012	-0.000717	-0.00111	-0.000973	-0.0011	-0.00172
19.7333	-0.000977	-0.000957	-0.00119	-0.000689	-0.00111	-0.000953	-0.00111	-0.00171
19.75	-0.00101	-0.000924	-0.00119	-0.000609	-0.00111	-0.000946	-0.00113	-0.00172
19.7667	-0.000979	-0.000923	-0.00117	-0.000627	-0.00112	-0.000956	-0.00113	-0.00175
19.7833	-0.000954	-0.00094	-0.00117	-0.000652	-0.0011	-0.000973	-0.00115	-0.00176
19.8	-0.00091	-0.000957	-0.0012	-0.00072	-0.00112	-0.000984	-0.00114	-0.00176
19.8167	-0.000879	-0.000942	-0.00123	-0.000747	-0.00113	-0.000979	-0.00113	-0.00174
19.8333	-0.000876	-0.000934	-0.00123	-0.000723	-0.00116	-0.000977	-0.00111	-0.00175
19.85	-0.000889	-0.000903	-0.00118	-0.000706	-0.00116	-0.000968	-0.00112	-0.00177
19.8667	-0.000931	-0.000893	-0.00114	-0.000696	-0.00116	-0.000975	-0.00111	-0.00179
19.8833	-0.000951	-0.000884	-0.00115	-0.000724	-0.00116	-0.000978	-0.00109	-0.0018
19.9	-0.000963	-0.000904	-0.00117	-0.000716	-0.00118	-0.000982	-0.00106	-0.0018
19.9167	-0.000946	-0.000898	-0.00119	-0.000686	-0.00119	-0.000976	-0.00104	-0.00179
19.9333	-0.000926	-0.000874	-0.00118	-0.000671	-0.00119	-0.000967	-0.00104	-0.00177
19.95	-0.000897	-0.000846	-0.00115	-0.00065	-0.00118	-0.000961	-0.00108	-0.00176
19.9667	-0.000875	-0.00085	-0.00115	-0.000637	-0.00118	-0.000954	-0.00113	-0.00174
19.9833	-0.000855	-0.000876	-0.00115	-0.000575	-0.00118	-0.000959	-0.00117	-0.00172
20	-0.000838	-0.000901	-0.00116	-0.000513	-0.00118	-0.000975	-0.00117	-0.00173
20.0167	-0.00085	-0.000913	-0.00116	-0.000526	-0.00117	-0.00099	-0.00113	-0.00176
20.0333	-0.000855	-0.000909	-0.00117	-0.000561	-0.00116	-0.001	-0.00111	-0.00179
20.05	-0.000839	-0.000912	-0.00119	-0.000631	-0.00116	-0.00101	-0.00109	-0.00179
20.0667	-0.000806	-0.000925	-0.00121	-0.000641	-0.00116	-0.00101	-0.0011	-0.00179
20.0833	-0.000791	-0.000947	-0.0012	-0.000698	-0.00116	-0.000996	-0.00109	-0.00177
20.1	-0.000823	-0.000955	-0.0012	-0.000705	-0.00117	-0.000987	-0.0011	-0.00177
20.1167	-0.000852	-0.000939	-0.00119	-0.000683	-0.00119	-0.000995	-0.0011	-0.00176
20.1333	-0.000865	-0.000934	-0.0012	-0.000618	-0.0012	-0.001	-0.0011	-0.00177
20.15	-0.00086	-0.000924	-0.0012	-0.000628	-0.00119	-0.000995	-0.00109	-0.00177
20.1667	-0.000867	-0.00092	-0.0012	-0.00066	-0.00118	-0.000972	-0.00108	-0.00178
20.1833	-0.000909	-0.000898	-0.00119	-0.000701	-0.00116	-0.00095	-0.00108	-0.00178
20.2	-0.000935	-0.000885	-0.00119	-0.000698	-0.00116	-0.000941	-0.00108	-0.00177
20.2167	-0.00095	-0.000894	-0.00118	-0.000745	-0.00117	-0.00094	-0.00107	-0.00175
20.2333	-0.000917	-0.000918	-0.00118	-0.000794	-0.00116	-0.000952	-0.00106	-0.00175
20.25	-0.000901	-0.000952	-0.00119	-0.000824	-0.00115	-0.000957	-0.00104	-0.00176
20.2667	-0.000877	-0.000969	-0.0012	-0.000757	-0.00114	-0.000951	-0.00103	-0.00176
20.2833	-0.000892	-0.000978	-0.00119	-0.000665	-0.00114	-0.000939	-0.00102	-0.00176
20.3	-0.0009	-0.000975	-0.00118	-0.00058	-0.00115	-0.000927	-0.00103	-0.00176
20.3167	-0.000896	-0.000971	-0.00118	-0.000607	-0.00115	-0.000909	-0.00103	-0.00176
20.3333	-0.000877	-0.000962	-0.00119	-0.000717	-0.00113	-0.000885	-0.00102	-0.00175
20.35	-0.000876	-0.000951	-0.00119	-0.000801	-0.00114	-0.00087	-0.00101	-0.00176
20.3667	-0.000909	-0.000948	-0.00119	-0.000778	-0.00114	-0.000882	-0.001	-0.00177
20.3833	-0.000927	-0.000947	-0.00117	-0.000624	-0.00115	-0.000897	-0.00102	-0.0018
20.4	-0.00092	-0.000943	-0.00118	-0.000555	-0.00115	-0.000908	-0.00102	-0.00181
20.4167	-0.000895	-0.000938	-0.00119	-0.000582	-0.00115	-0.000903	-0.00102	-0.00179
20.4333	-0.000867	-0.000935	-0.00119	-0.000743	-0.00115	-0.000904	-0.00103	-0.00175
20.45	-0.000843	-0.000946	-0.00117	-0.000833	-0.00117	-0.000917	-0.00106	-0.00173
20.4667	-0.000842	-0.00094	-0.00117	-0.000851	-0.00118	-0.000934	-0.00108	-0.00173
20.4833	-0.000887	-0.000934	-0.00117	-0.000793	-0.00118	-0.000941	-0.00108	-0.00172
20.5	-0.000929	-0.000929	-0.00119	-0.000749	-0.00116	-0.000949	-0.00106	-0.00171
20.5167	-0.000939	-0.000947	-0.00121	-0.000754	-0.00115	-0.000951	-0.00105	-0.00171
20.5333	-0.0009	-0.000951	-0.00122	-0.00077	-0.00115	-0.000955	-0.00105	-0.00172
20.55	-0.000882	-0.000926	-0.00122	-0.000754	-0.00116	-0.00093	-0.00106	-0.00174
20.5667	-0.000873	-0.000897	-0.0012	-0.000687	-0.00117	-0.0009	-0.00107	-0.00175
20.5833	-0.000884	-0.000897	-0.00116	-0.000633	-0.00117	-0.000878	-0.00107	-0.00175
20.6	-0.000869	-0.000929	-0.00114	-0.000641	-0.00117	-0.000891	-0.00107	-0.00175
20.6167	-0.000869	-0.000948	-0.00115	-0.00064	-0.00117	-0.000919	-0.00106	-0.00176
20.6333	-0.000872	-0.000946	-0.00116	-0.00059	-0.00119	-0.000943	-0.00105	-0.00177
20.65	-0.000909	-0.000907	-0.00117	-0.000588	-0.0012	-0.000946	-0.00105	-0.00178
20.6667	-0.000932	-0.000877	-0.00115	-0.000669	-0.0012	-0.00094	-0.00105	-0.00178
20.6833	-0.000947	-0.000839	-0.00114	-0.000781	-0.00118	-0.000938	-0.00106	-0.00177
20.7	-0.000916	-0.000837	-0.00116	-0.000755	-0.00114	-0.00094	-0.00108	-0.00178
20.7167	-0.000907	-0.000845	-0.00118	-0.000721	-0.00113	-0.000937	-0.00111	-0.0018
20.7333	-0.000909	-0.000868	-0.00119	-0.000722	-0.00112	-0.000928	-0.00113	-0.00181
20.75	-0.000943	-0.000875	-0.00118	-0.00081	-0.00115	-0.000914	-0.00113	-0.00182
20.7667	-0.000973	-0.000878	-0.00117	-0.000816	-0.00119	-0.000921	-0.00113	-0.00181
20.7833	-0.000996	-0.000888	-0.00116	-0.000717	-0.00121	-0.000922	-0.00112	-0.00179
20.8	-0.00101	-0.0009	-0.00115	-0.000612	-0.00121	-0.000936	-0.00112	-0.00176
20.8167	-0.000986	-0.000907	-0.00115	-0.00051	-0.0012	-0.000936	-0.00111	-0.00174
20.8333	-0.000968	-0.000916	-0.00115	-0.000555	-0.0012	-0.000947	-0.00109	-0.00174
20.85	-0.000933	-0.000926	-0.00118	-0.000553	-0.0012	-0.000949	-0.00105	-0.00176
20.8667	-0.000905	-0.000931	-0.00118	-0.000647	-0.0012	-0.000935	-0.00105	-0.00181
20.8833	-0.00085	-0.00091	-0.00119	-0.000652	-0.00118	-0.00092	-0.00105	-0.00185
20.9	-0.000842	-0.000887	-0.0012	-0.000684	-0.00117	-0.000915	-0.00109	-0.00186
20.9167	-0.000853	-0.000876	-0.00122	-0.000664	-0.00116	-0.00094	-0.00112	-0.00183
20.9333	-0.000895	-0.000881	-0.00123	-0.000722	-0.00118	-0.000956	-0.00114	-0.00181
20.95	-0.000929	-0.000899	-0.00121	-0.00078	-0.00119	-0.000945	-0.00114	-0.00178
20.9667	-0.00096	-0.000905	-0.00121	-0.000807	-0.00119	-0.000915	-0.00112	-0.00175
20.9833	-0.000979	-0.000906	-0.0012	-0.000718	-0.00118	-0.000891	-0.00111	-0.00172
21	-0.000926	-0.000892	-0.0012	-0.000627	-0.00118	-0.000896	-0.0011	-0.00172
21.0167	-0.000844	-0.000883	-0.00118	-0.000582	-0.00119	-0.000914	-0.00108	-0.00175
21.0333	-0.000779	-0.000885	-0.00117	-0.000646	-0.00118	-0.000936	-0.00107	-0.00179
21.05	-0.000809	-0.000886	-0.00118	-0.000733	-0.00117	-0.000946	-0.00107	-0.0018
21.0667	-0.000888	-0.000893	-0.0012	-0.000819	-0.00115	-0.000939	-0.00107	-0.0018
21.0833	-0.000972	-0.000906	-0.0012	-0.000823	-0.00115	-0.000937	-0.0011	-0.00179
21.1	-0.001	-0.00093	-0.00119	-0.00077	-0.00115	-0.000945	-0.00113	-0.00177
21.1167	-0.001	-0.00095	-0.00118	-0.00069	-0.00116	-0.000955	-0.00115	-0.00178
21.1333	-0.000966	-0.000956	-0.00116	-0.000662	-0.00118	-0.000945	-0.00115	-0.00179
21.15	-0.000952	-0.000968	-0.00115	-0.00065	-0.00118	-0.000912	-0.00114	-0.00179
21.1667	-0.000956	-0.00097	-0.00115	-0.000579	-0.00117	-0.000892	-0.00114	-0.00178
21.1833	-0.000976	-0.00097	-0.00116	-0.000482	-0.00115	-0.000886	-0.00112	-0.00177
21.2	-0.000967	-0.000956	-0.00117	-0.000431	-0.00114	-0.000898	-0.0011	-0.00176
21.2167	-0.000945	-0.000966	-0.00119	-0.000507	-0.00115	-0.00089	-0.00108	-0.00176
21.2333	-0.000929	-0.00099	-0.00121	-0.000588	-0.00113	-0.000869	-0.00108	-0.00176
21.25	-0.000939	-0.00102	-0.00123	-0.000667	-0.00113	-0.000841	-0.0011	-0.00177
21.2667	-0.000949	-0.00103	-0.00123	-0.000666	-0.00112	-0.000843	-0.0011	-0.00178
21.2833	-0.000958	-0.00101	-0.00122	-0.00066	-0.00114	-0.000857	-0.00109	-0.00178
21.3	-0.000952	-0.000964	-0.00121	-0.000575	-0.00114	-0.000868	-0.00106	-0.00178
21.3167	-0.000954	-0.000928	-0.0012	-0.000504	-0.00114	-0.000859	-0.00105	-0.00178
21.3333	-0.000951	-0.000942	-0.00119	-0.00047	-0.00114	-0.000846	-0.00104	-0.00178
21.35	-0.000958	-0.00097	-0.00117	-0.000508	-0.00116	-0.000841	-0.00106	-0.00178
21.3667	-0.000947	-0.001	-0.00116	-0.000597	-0.00118	-0.000845	-0.00107	-0.00177
21.3833	-0.000931	-0.000983	-0.00116	-0.000651	-0.00119	-0.000858	-0.00107	-0.00174
21.4	-0.000904	-0.000959	-0.00117	-0.0007	-0.00117	-0.000878	-0.00103	-0.00172
21.4167	-0.000893	-0.000943	-0.0012	-0.000697	-0.00113	-0.000902	-0.000993	-0.00173
21.4333	-0.000892	-0.000963	-0.00123	-0.000696	-0.00111	-0.000911	-0.00101	-0.00174
21.45	-0.000883	-0.000979	-0.00123	-0.000723	-0.00111	-0.0009	-0.00104	-0.00173
21.4667	-0.000902	-0.000974	-0.00121	-0.000786	-0.00113	-0.000881	-0.00108	-0.00174
21.4833	-0.000923	-0.000947	-0.00116	-0.000858	-0.00113	-0.000881	-0.00107	-0.00173
21.5	-0.000994	-0.000943	-0.00114	-0.000901	-0.00113	-0.000903	-0.00107	-0.00174
21.5167	-0.00103	-0.000948	-0.00114	-0.000878	-0.00114	-0.000911	-0.00108	-0.00172
21.5333	-0.00102	-0.000967	-0.00119	-0.000846	-0.00116	-0.000904	-0.00109	-0.00172
21.55	-0.000943	-0.000973	-0.00123	-0.000788	-0.00116	-0.000869	-0.0011	-0.00171
21.5667	-0.000869	-0.000995	-0.00126	-0.000803	-0.00114	-0.000853	-0.00111	-0.00173
21.5833	-0.000848	-0.00101	-0.00124	-0.000819	-0.00111	-0.000845	-0.00112	-0.00174
21.6	-0.00087	-0.001	-0.00123	-0.000865	-0.00111	-0.000852	-0.00112	-0.00176
21.6167	-0.000897	-0.000983	-0.00125	-0.000879	-0.00111	-0.000849	-0.0011	-0.00175
21.6333	-0.000913	-0.000988	-0.00127	-0.000838	-0.00112	-0.000838	-0.00108	-0.00174
21.65	-0.000919	-0.001	-0.00125	-0.000715	-0.00111	-0.000832	-0.00106	-0.00173
21.6667	-0.000942	-0.001	-0.0012	-0.000543	-0.0011	-0.000821	-0.00108	-0.00172
21.6833	-0.000926	-0.000978	-0.00116	-0.000445	-0.00108	-0.00082	-0.00108	-0.00171
21.7	-0.000905	-0.000975	-0.00116	-0.000438	-0.00107	-0.000828	-0.00109	-0.0017
21.7167	-0.000866	-0.000982	-0.00117	-0.000506	-0.00105	-0.00086	-0.00109	-0.00172
21.7333	-0.00089	-0.000995	-0.0012	-0.000573	-0.00105	-0.000889	-0.0011	-0.00175
21.75	-0.00092	-0.000998	-0.00121	-0.000593	-0.00106	-0.000902	-0.00112	-0.00177
21.7667	-0.000923	-0.000994	-0.00121	-0.000618	-0.00107	-0.00091	-0.00112	-0.00177
21.7833	-0.000893	-0.000995	-0.00118	-0.000619	-0.00108	-0.000908	-0.00112	-0.00175
21.8	-0.000828	-0.000989	-0.00117	-0.000616	-0.00109	-0.000911	-0.00109	-0.00174
21.8167	-0.000835	-0.000974	-0.00118	-0.000558	-0.00111	-0.000888	-0.00108	-0.00173
21.8333	-0.000867	-0.00094	-0.0012	-0.000495	-0.00109	-0.000872	-0.00108	-0.00174
21.85	-0.000974	-0.000911	-0.00119	-0.000527	-0.00107	-0.000848	-0.00107	-0.00176
21.8667	-0.00102	-0.000906	-0.00117	-0.000583	-0.00107	-0.000848	-0.00106	-0.00177
21.8833	-0.00101	-0.000911	-0.00114	-0.000658	-0.00108	-0.000859	-0.00104	-0.00178
21.9	-0.000935	-0.000911	-0.00116	-0.00064	-0.00111	-0.000878	-0.00104	-0.00177
21.9167	-0.000874	-0.000885	-0.00117	-0.000624	-0.0011	-0.000879	-0.00105	-0.00176
21.9333	-0.000831	-0.000868	-0.00119	-0.000606	-0.0011	-0.00087	-0.00106	-0.00173
21.95	-0.000808	-0.000854	-0.00118	-0.000651	-0.0011	-0.000862	-0.00106	-0.00172
21.9667	-0.0008	-0.000876	-0.00116	-0.000681	-0.0011	-0.00087	-0.00106	-0.00171
21.9833	-0.000811	-0.000903	-0.00115	-0.000708	-0.00108	-0.00087	-0.00106	-0.00171
22	-0.000852	-0.00095	-0.00114	-0.000682	-0.00105	-0.000875	-0.00106	-0.00171
22.0167	-0.000869	-0.000979	-0.00114	-0.000696	-0.00104	-0.000873	-0.00103	-0.00171
22.0333	-0.000876	-0.000997	-0.00115	-0.000731	-0.00106	-0.000862	-0.00102	-0.00171
22.05	-0.000851	-0.000987	-0.00117	-0.000804	-0.00109	-0.000839	-0.00101	-0.00173
22.0667	-0.000848	-0.000967	-0.00119	-0.000782	-0.00112	-0.000821	-0.00102	-0.00174
22.0833	-0.000883	-0.000952	-0.00119	-0.000695	-0.00111	-0.000845	-0.00103	-0.00174
22.1	-0.000916	-0.000962	-0.00117	-0.000546	-0.00111	-0.000874	-0.00104	-0.00171
22.1167	-0.000921	-0.000974	-0.00115	-0.000491	-0.00108	-0.000886	-0.00106	-0.0017
22.1333	-0.000876	-0.000991	-0.00116	-0.000567	-0.00107	-0.00085	-0.00108	-0.0017
22.15	-0.000871	-0.000988	-0.00117	-0.000721	-0.00106	-0.000805	-0.00111	-0.0017
22.1667	-0.000871	-0.001	-0.00118	-0.000859	-0.00107	-0.00079	-0.00111	-0.00172
22.1833	-0.000879	-0.001	-0.00119	-0.000871	-0.00108	-0.000797	-0.0011	-0.00172
22.2	-0.00086	-0.00101	-0.00119	-0.000783	-0.00109	-0.000807	-0.00108	-0.00172
22.2167	-0.000866	-0.001	-0.0012	-0.000665	-0.0011	-0.000796	-0.00106	-0.00169
22.2333	-0.000877	-0.000968	-0.00121	-0.000565	-0.0011	-0.000789	-0.00107	-0.0017
22.25	-0.000883	-0.00092	-0.00122	-0.000546	-0.00107	-0.000804	-0.00109	-0.00171
22.2667	-0.000877	-0.0009	-0.00121	-0.000542	-0.00106	-0.00083	-0.00112	-0.00173
22.2833	-0.000864	-0.00093	-0.0012	-0.000565	-0.00107	-0.00086	-0.00114	-0.00173
22.3	-0.000861	-0.000969	-0.00119	-0.000618	-0.0011	-0.000878	-0.00116	-0.00173
22.3167	-0.00088	-0.000993	-0.00119	-0.000724	-0.00111	-0.00089	-0.00116	-0.00173
22.3333	-0.000914	-0.000989	-0.00119	-0.000829	-0.0011	-0.000889	-0.00116	-0.00173
22.35	-0.000924	-0.00099	-0.0012	-0.000892	-0.0011	-0.000876	-0.00114	-0.00173
22.3667	-0.000899	-0.000978	-0.00118	-0.000852	-0.00109	-0.000875	-0.00111	-0.00173
22.3833	-0.00086	-0.000988	-0.00115	-0.000758	-0.00108	-0.000881	-0.00105	-0.00173
22.4	-0.000859	-0.001	-0.00113	-0.000645	-0.00108	-0.000907	-0.00104	-0.00174
22.4167	-0.000876	-0.00102	-0.00116	-0.000629	-0.00106	-0.000909	-0.00104	-0.00174
22.4333	-0.000906	-0.00103	-0.00119	-0.000672	-0.00106	-0.000909	-0.00106	-0.00174
22.45	-0.000907	-0.00103	-0.00119	-0.000747	-0.00107	-0.000899	-0.00104	-0.00169
22.4667	-0.000898	-0.00103	-0.00119	-0.000805	-0.00111	-0.000903	-0.00103	-0.00167
22.4833	-0.000861	-0.00103	-0.00119	-0.000906	-0.00113	-0.000905	-0.00102	-0.00166
22.5	-0.000844	-0.00103	-0.00119	-0.00098	-0.00113	-0.000898	-0.00103	-0.00169
22.5167	-0.000834	-0.00102	-0.00117	-0.00103	-0.00112	-0.000892	-0.00104	-0.00171
22.5333	-0.00084	-0.00102	-0.00114	-0.00101	-0.00111	-0.000881	-0.00105	-0.00172
22.55	-0.000826	-0.00102	-0.00112	-0.000921	-0.0011	-0.000876	-0.00106	-0.00171
22.5667	-0.00084	-0.00102	-0.00113	-0.000793	-0.0011	-0.000861	-0.00106	-0.00171
22.5833	-0.000851	-0.00103	-0.00115	-0.000699	-0.00112	-0.00086	-0.00106	-0.00172
22.6	-0.00088	-0.00107	-0.00115	-0.000713	-0.00114	-0.000869	-0.00104	-0.00174
22.6167	-0.000825	-0.00107	-0.00115	-0.000785	-0.00116	-0.000888	-0.00105	-0.00174
22.6333	-0.00079	-0.00104	-0.00114	-0.000799	-0.00115	-0.000895	-0.00108	-0.00174
22.65	-0.000753	-0.000966	-0.00115	-0.000804	-0.00112	-0.000887	-0.0011	-0.00173
22.6667	-0.000787	-0.000902	-0.00117	-0.00077	-0.0011	-0.000875	-0.0011	-0.00173
22.6833	-0.000797	-0.000839	-0.00116	-0.000803	-0.00109	-0.000868	-0.0011	-0.00174
22.7	-0.0008	-0.000806	-0.00111	-0.00076	-0.00109	-0.000858	-0.0011	-0.00177
22.7167	-0.000798	-0.000765	-0.00101	-0.000689	-0.00108	-0.000865	-0.00111	-0.00179
22.7333	-0.000823	-0.000726	-0.000899	-0.000537	-0.00109	-0.000864	-0.00112	-0.0018
22.75	-0.00085	-0.000683	-0.000771	-0.000477	-0.0011	-0.000878	-0.00112	-0.00178
22.7667	-0.000868	-0.000647	-0.000657	-0.000526	-0.00113	-0.000868	-0.0011	-0.00177
22.7833	-0.000856	-0.000645	-0.000589	-0.000693	-0.00115	-0.000868	-0.00107	-0.00175
22.8	-0.000863	-0.000661	-0.000575	-0.000809	-0.00115	-0.000869	-0.00106	-0.00175
22.8167	-0.000832	-0.000726	-0.000594	-0.0008	-0.00111	-0.000883	-0.00107	-0.00175
22.8333	-0.0008	-0.000787	-0.00065	-0.000744	-0.00108	-0.00089	-0.00107	-0.00176
22.85	-0.000716	-0.000871	-0.00073	-0.00075	-0.00107	-0.000885	-0.00106	-0.00176
22.8667	-0.000698	-0.000937	-0.000824	-0.000857	-0.00108	-0.000873	-0.00106	-0.00176
22.8833	-0.000713	-0.001	-0.000896	-0.000918	-0.00111	-0.000853	-0.00108	-0.00176
22.9	-0.000764	-0.00104	-0.000947	-0.000907	-0.00112	-0.000848	-0.00109	-0.00175
22.9167	-0.000733	-0.00104	-0.001	-0.000856	-0.00111	-0.000846	-0.00107	-0.00174
22.9333	-0.000672	-0.00104	-0.00103	-0.000868	-0.00109	-0.000863	-0.00106	-0.00172
22.95	-0.000607	-0.00102	-0.00104	-0.000885	-0.00109	-0.00086	-0.00105	-0.00171
22.9667	-0.0006	-0.001	-0.00102	-0.000859	-0.00109	-0.000864	-0.00103	-0.00171
22.9833	-0.000609	-0.000992	-0.00102	-0.00077	-0.00109	-0.000841	-0.00102	-0.00172
23	-0.000586	-0.000996	-0.00104	-0.000692	-0.00109	-0.000826	-0.00101	-0.00171
23.0167	-0.000589	-0.00101	-0.00105	-0.000738	-0.0011	-0.000808	-0.00103	-0.0017
23.0333	-0.000566	-0.00102	-0.00107	-0.000865	-0.00112	-0.000831	-0.00103	-0.00169
23.05	-0.000584	-0.00103	-0.00107	-0.000983	-0.00114	-0.000855	-0.00106	-0.00169
23.0667	-0.000572	-0.00103	-0.00106	-0.000962	-0.00114	-0.000878	-0.00109	-0.00169
23.0833	-0.00061	-0.00101	-0.00104	-0.000841	-0.00113	-0.000888	-0.00112	-0.00169
23.1	-0.000661	-0.00102	-0.00105	-0.000687	-0.00111	-0.000908	-0.00112	-0.00172
23.1167	-0.000738	-0.00103	-0.00105	-0.000499	-0.0011	-0.000916	-0.0011	-0.00174
23.1333	-0.0008	-0.00104	-0.00105	-0.000184	-0.00108	-0.000892	-0.00109	-0.00174
23.15	-0.000847	-0.00104	-0.00101	0.00032	-0.00105	-0.000832	-0.0011	-0.00172
23.1667	-0.000863	-0.00103	-0.000963	0.00118	-0.000912	-0.000752	-0.0011	-0.00169
23.1833	-0.000857	-0.00101	-0.000965	0.00245	-0.000636	-0.000631	-0.0011	-0.00168
23.2	-0.000849	-0.00101	-0.000967	0.00415	-0.000116	-0.000413	-0.00109	-0.00168
23.2167	-0.000841	-0.000995	-0.000994	0.00596	0.000714	-1e-05	-0.00107	-0.00169
23.2333	-0.000851	-0.000974	-0.000978	0.00759	0.00197	0.000675	-0.000978	-0.0017
23.25	-0.000885	-0.000955	-0.000995	0.00876	0.00371	0.00173	-0.000766	-0.00171
23.2667	-0.000912	-0.000949	-0.000984	0.00928	0.0059	0.0032	-0.000367	-0.00171
23.2833	-0.000894	-0.000973	-0.000999	0.00899	0.00835	0.00507	0.000296	-0.0017
23.3	-0.000804	-0.000995	-0.000992	0.00802	0.01068	0.0072	0.0013	-0.00164
23.3167	-0.000673	-0.00101	-0.00101	0.00652	0.01238	0.00925	0.00272	-0.00153
23.3333	-0.000497	-0.00101	-0.00102	0.00479	0.01302	0.01083	0.00458	-0.00132
23.35	-0.000241	-0.00101	-0.00102	0.00307	0.01242	0.0115	0.00677	-0.000923
23.3667	0.000131	-0.00101	-0.00103	0.00168	0.01077	0.01108	0.00901	-0.00025
23.3833	0.000638	-0.00102	-0.00101	0.000705	0.00844	0.00968	0.01088	0.000825
23.4	0.00128	-0.001	-0.000997	0.00016	0.00599	0.00767	0.01196	0.00236
23.4167	0.00197	-0.000981	-0.000964	-0.000185	0.0038	0.0055	0.01197	0.00434
23.4333	0.00258	-0.000967	-0.000949	-0.000352	0.00209	0.00354	0.01087	0.00662
23.45	0.00293	-0.000953	-0.000918	-0.00051	0.000875	0.00198	0.00897	0.00885
23.4667	0.00303	-0.000932	-0.000904	-0.000539	9.3e-05	0.000886	0.00672	0.01064
23.4833	0.00284	-0.000897	-0.00089	-0.000547	-0.000395	0.000164	0.00453	0.01152
23.5	0.00243	-0.000887	-0.000886	-0.000494	-0.000682	-0.000271	0.00272	0.01128
23.5167	0.00182	-0.000898	-0.00087	-0.000504	-0.000869	-0.000524	0.00136	0.00995
23.5333	0.00116	-0.000914	-0.000857	-0.00058	-0.000971	-0.000683	0.000426	0.0079
23.55	0.000521	-0.00092	-0.000856	-0.000617	-0.00103	-0.000782	-0.000185	0.00559
23.5667	3.4e-05	-0.000915	-0.000883	-0.000647	-0.00105	-0.000838	-0.000535	0.00345
23.5833	-0.000292	-0.000912	-0.000912	-0.00062	-0.00104	-0.000848	-0.000736	0.00171
23.6	-0.000474	-0.000892	-0.000926	-0.000678	-0.00102	-0.000841	-0.000827	0.000447
23.6167	-0.000573	-0.000822	-0.000913	-0.000702	-0.00102	-0.000836	-0.000886	-0.000378
23.6333	-0.000646	-0.000692	-0.000878	-0.000732	-0.00104	-0.000842	-0.000917	-0.000884
23.65	-0.000683	-0.000503	-0.000815	-0.00072	-0.00108	-0.000853	-0.000949	-0.00116
23.6667	-0.000686	-0.000292	-0.0007	-0.000717	-0.00112	-0.00087	-0.000968	-0.00132
23.6833	-0.000674	-8.6e-05	-0.000527	-0.000697	-0.00113	-0.00087	-0.000985	-0.00139
23.7	-0.000665	7e-05	-0.000294	-0.000685	-0.0011	-0.000883	-0.000989	-0.00144
23.7167	-0.000662	0.000142	-4.9e-05	-0.000671	-0.00106	-0.000866	-0.000985	-0.00147
23.7333	-0.000656	0.000121	0.000159	-0.000681	-0.00102	-0.000853	-0.000964	-0.00151
23.75	-0.000663	3.2e-05	0.00026	-0.000677	-0.000999	-0.000792	-0.000951	-0.00153
23.7667	-0.000672	-9.8e-05	0.000239	-0.000677	-0.000992	-0.000757	-0.000941	-0.00155
23.7833	-0.000662	-0.000233	0.000121	-0.00063	-0.000985	-0.000726	-0.000932	-0.00154
23.8	-0.000647	-0.000362	-2.1e-05	-0.000535	-0.000998	-0.000739	-0.000909	-0.00152
23.8167	-0.000661	-0.00046	-0.000148	-0.000437	-0.00102	-0.000756	-0.000888	-0.0015
23.8333	-0.000707	-0.000525	-0.000253	-0.000406	-0.00105	-0.000768	-0.00087	-0.00148
23.85	-0.000743	-0.00056	-0.000337	-0.000377	-0.00107	-0.000761	-0.000857	-0.00147
23.8667	-0.000746	-0.000576	-0.000409	-0.000317	-0.00105	-0.000716	-0.000849	-0.00144
23.8833	-0.000726	-0.00058	-0.000446	-0.000219	-0.000999	-0.00066	-0.00085	-0.00141
23.9	-0.000721	-0.000573	-0.000478	-0.000256	-0.000929	-0.000583	-0.000852	-0.00137
23.9167	-0.00071	-0.000547	-0.000474	-0.000392	-0.00084	-0.000503	-0.000831	-0.00136
23.9333	-0.000694	-0.000523	-0.000467	-0.000519	-0.000743	-0.000428	-0.000788	-0.00134
23.95	-0.000651	-0.000502	-0.000428	-0.000515	-0.000654	-0.000384	-0.000733	-0.0013
23.9667	-0.000599	-0.000485	-0.00042	-0.000468	-0.000613	-0.000364	-0.000665	-0.00125
23.9833	-0.000545	-0.000446	-0.000403	-0.000424	-0.000589	-0.000342	-0.000569	-0.00118
24	-0.000493	-0.00038	-0.000401	-0.000376	-0.000538	-0.000277	-0.000464	-0.00111
24.0167	-0.000469	-0.000304	-0.000373	-0.000236	-0.000363	-0.000133	-0.000387	-0.00103
24.0333	-0.000422	-0.000231	-0.000345	-5.8e-05	-7.7e-05	0.000124	-0.000326	-0.000957
24.05	-0.000383	-0.000183	-0.000309	0.000216	0.00033	0.000481	-0.000224	-0.000877
24.0667	-0.000311	-0.000151	-0.000274	0.000633	0.000722	0.000876	-1.8e-05	-0.000785
24.0833	-0.000313	-0.000132	-0.000235	0.0012	0.00103	0.0012	0.000296	-0.000621
24.1	-0.000306	-7.5e-05	-0.000198	0.0017	0.00112	0.00138	0.000666	-0.000375
24.1167	-0.00032	-8e-06	-0.000181	0.00194	0.00103	0.00136	0.00102	-3e-05
24.1333	-0.000235	5.8e-05	-0.000159	0.00191	0.000784	0.00119	0.00123	0.00034
24.15	-0.0001	6.4e-05	-0.000131	0.00169	0.000484	0.000915	0.00125	0.000618
24.1667	0.000141	3.7e-05	-6.3e-05	0.00144	0.000198	0.000625	0.00107	0.000701
24.1833	0.000477	-4e-06	-1.1e-05	0.00111	-2.1e-05	0.000376	0.000799	0.00056
24.2	0.000869	-2.3e-05	2.7e-05	0.000799	-0.000161	0.000196	0.000527	0.000294
24.2167	0.00126	-1.9e-05	4e-05	0.000514	-0.000232	0.000107	0.000286	-1.1e-05
24.2333	0.00153	3e-06	6.8e-05	0.00041	-0.000263	5.9e-05	9.5e-05	-0.000269
24.25	0.00165	2.5e-05	0.000103	0.000376	-0.000285	4.2e-05	-3.5e-05	-0.000475
24.2667	0.00158	4.7e-05	0.000127	0.000408	-0.000305	6e-06	-0.000106	-0.000607
24.2833	0.00139	9.2e-05	0.000146	0.000359	-0.000328	-1.7e-05	-0.00015	-0.000681
24.3	0.00112	0.000161	0.000166	0.000321	-0.000334	-3.8e-05	-0.000207	-0.000712
24.3167	0.000901	0.000238	0.000222	0.000279	-0.000331	-3.2e-05	-0.000244	-0.000718
24.3333	0.000729	0.000279	0.000276	0.000307	-0.00033	-4.4e-05	-0.000258	-0.000718
24.35	0.000638	0.000306	0.000332	0.000374	-0.000333	-5.3e-05	-0.000238	-0.000717
24.3667	0.000604	0.000339	0.000374	0.000444	-0.000344	-7.2e-05	-0.00022	-0.000737
24.3833	0.000605	0.00038	0.000441	0.000503	-0.000344	-6.2e-05	-0.000203	-0.000744
24.4	0.000605	0.00041	0.000521	0.000554	-0.00033	-6.6e-05	-0.000189	-0.000755
24.4167	0.000573	0.000407	0.000593	0.000613	-0.000301	-5.1e-05	-0.00019	-0.000731
24.4333	0.000562	0.000391	0.000616	0.000649	-0.000279	-4.2e-05	-0.00019	-0.000718
24.45	0.000546	0.000393	0.000613	0.000661	-0.000273	-1.9e-05	-0.000182	-0.000686
24.4667	0.000583	0.00042	0.000595	0.000694	-0.000283	5e-06	-0.000149	-0.000662
24.4833	0.000591	0.000476	0.000599	0.000699	-0.000279	3e-05	-0.000131	-0.000627
24.5	0.000649	0.000501	0.000619	0.000714	-0.00026	6.8e-05	-0.000119	-0.000593
24.5167	0.000664	0.000534	0.000667	0.000689	-0.000221	8.9e-05	-0.000121	-0.000556
24.5333	0.00071	0.000578	0.000747	0.000714	-0.000187	0.000124	-0.000102	-0.000535
24.55	0.000727	0.000666	0.000806	0.000774	-0.000144	0.000145	-9.3e-05	-0.000528
24.5667	0.000802	0.00074	0.000836	0.000878	-0.000111	0.000166	-8.2e-05	-0.000523
24.5833	0.000856	0.000771	0.000808	0.00104	-8e-05	0.000158	-7.6e-05	-0.000485
24.6	0.000924	0.000737	0.000794	0.0012	-6.7e-05	0.000158	-4e-05	-0.000441
24.6167	0.000971	0.000665	0.000782	0.00135	-5e-05	0.000188	1.1e-05	-0.000392
24.6333	0.00106	0.000591	0.000807	0.00149	-1.7e-05	0.000246	5.8e-05	-0.00036
24.65	0.00117	0.000579	0.000849	0.0016	4.3e-05	0.000306	9.8e-05	-0.00032
24.6667	0.00133	0.000663	0.000946	0.00177	0.000122	0.000353	0.000136	-0.000282
24.6833	0.00152	0.000894	0.00109	0.00181	0.000185	0.0004	0.000185	-0.000245
24.7	0.00169	0.00124	0.00135	0.00187	0.000239	0.00045	0.000237	-0.000209
24.7167	0.00183	0.0016	0.0017	0.00184	0.000271	0.000506	0.000288	-0.000178
24.7333	0.0019	0.0018	0.00204	0.00185	0.000313	0.000556	0.000337	-0.000126
24.75	0.00196	0.00174	0.0022	0.0018	0.000356	0.000615	0.00038	-8.3e-05
24.7667	0.00195	0.0015	0.00212	0.00178	0.00042	0.000681	0.000441	-6e-06
24.7833	0.00196	0.00125	0.00189	0.00176	0.000524	0.000781	0.000518	9.1e-05
24.8	0.00196	0.00107	0.00164	0.00181	0.000684	0.000926	0.000623	0.000255
24.8167	0.00199	0.00101	0.00144	0.00186	0.000915	0.00114	0.00075	0.000463
24.8333	0.002	0.000964	0.00134	0.00194	0.00119	0.00142	0.000938	0.000717
24.85	0.00202	0.000943	0.00127	0.00194	0.00147	0.00169	0.0012	0.00101
24.8667	0.002	0.000914	0.00124	0.00186	0.00161	0.00184	0.0015	0.00129
24.8833	0.00197	0.000882	0.00119	0.00173	0.00157	0.00181	0.00172	0.00147
24.9	0.00194	0.00084	0.00116	0.00173	0.00137	0.00161	0.00176	0.00147
24.9167	0.00193	0.000781	0.00113	0.00188	0.00113	0.00135	0.0016	0.0013
24.9333	0.00191	0.000746	0.00111	0.00221	0.000936	0.00113	0.00135	0.00108
24.95	0.00189	0.000733	0.00108	0.00263	0.000806	0.00099	0.0011	0.000866
24.9667	0.0019	0.000753	0.00104	0.00318	0.000725	0.000912	0.000927	0.000735
24.9833	0.002	0.000781	0.00101	0.00362	0.000664	0.000878	0.000804	0.000674
25	0.00217	0.000811	0.000999	0.00387	0.000641	0.000865	0.000747	0.000693
25.0167	0.0024	0.000848	0.000984	0.00378	0.00063	0.000867	0.000702	0.000798
25.0333	0.00265	0.000893	0.000972	0.00358	0.000633	0.000876	0.000718	0.00103
25.05	0.00292	0.00096	0.000965	0.00326	0.000631	0.000932	0.00078	0.0014
25.0667	0.00317	0.00102	0.000981	0.00299	0.000652	0.00105	0.000949	0.00191
25.0833	0.00331	0.00108	0.00098	0.0027	0.000732	0.00127	0.0012	0.00248
25.1	0.00331	0.00112	0.000978	0.00256	0.000915	0.0016	0.00157	0.00299
25.1167	0.00318	0.00121	0.00099	0.0025	0.00123	0.00204	0.00202	0.00321
25.1333	0.00299	0.00137	0.00107	0.00257	0.00169	0.00251	0.00245	0.00305
25.15	0.00283	0.0016	0.00124	0.00263	0.00225	0.00285	0.00267	0.00257
25.1667	0.00269	0.00181	0.00147	0.00263	0.00278	0.0029	0.00257	0.00202
25.1833	0.00261	0.0019	0.00168	0.00258	0.00307	0.00266	0.0022	0.00159
25.2	0.00256	0.00184	0.00176	0.00254	0.00297	0.00225	0.00176	0.00133
25.2167	0.00256	0.0017	0.0017	0.00261	0.00258	0.00189	0.00141	0.00126
25.2333	0.00255	0.00166	0.00159	0.00268	0.00215	0.00172	0.00123	0.00132
25.25	0.00254	0.002	0.00165	0.00281	0.00187	0.00175	0.00123	0.0015
25.2667	0.00257	0.00303	0.00217	0.00291	0.00175	0.00184	0.00136	0.0017
25.2833	0.00263	0.00492	0.00344	0.00305	0.00166	0.00182	0.00152	0.00186
25.3	0.00271	0.00718	0.00549	0.00319	0.0015	0.00167	0.00159	0.00189
25.3167	0.00276	0.00886	0.00766	0.00333	0.00131	0.00147	0.00152	0.0018
25.3333	0.0028	0.0091	0.00892	0.0035	0.00116	0.00134	0.00135	0.00167
25.35	0.00282	0.00803	0.00868	0.00363	0.00109	0.00129	0.00119	0.00159
25.3667	0.00285	0.00646	0.00733	0.00388	0.00105	0.00129	0.0011	0.00159
25.3833	0.00286	0.00514	0.00575	0.00427	0.00104	0.00127	0.00109	0.00161
25.4	0.00292	0.00432	0.00455	0.00491	0.00101	0.00124	0.00107	0.00161
25.4167	0.00299	0.00386	0.00379	0.00562	0.000961	0.00118	0.00104	0.00159
25.4333	0.00311	0.00365	0.00333	0.00639	0.000891	0.00113	0.000977	0.00155
25.45	0.00328	0.00358	0.00303	0.00734	0.000828	0.00108	0.000924	0.00153
25.4667	0.00356	0.00358	0.0028	0.00909	0.000783	0.00104	0.000876	0.00152
25.4833	0.00392	0.00359	0.00257	0.0124	0.000763	0.000995	0.000839	0.00152
25.5	0.00429	0.00357	0.00233	0.01791	0.000767	0.000965	0.000812	0.00149
25.5167	0.00464	0.00351	0.00208	0.02491	0.000772	0.000976	0.000805	0.00149
25.5333	0.00532	0.00345	0.00188	0.03125	0.000801	0.00101	0.000806	0.00151
25.55	0.00702	0.00338	0.0017	0.03415	0.000834	0.00105	0.000826	0.00159
25.5667	0.01066	0.00327	0.00157	0.0327	0.000871	0.00108	0.000858	0.00168
25.5833	0.01652	0.00311	0.00142	0.02822	0.000891	0.0011	0.000905	0.00177
25.6	0.02357	0.0029	0.00132	0.0233	0.000891	0.0011	0.000935	0.00184
25.6167	0.02912	0.00265	0.00126	0.01937	0.0009	0.00113	0.000946	0.00187
25.6333	0.03077	0.00241	0.00126	0.01678	0.000908	0.00116	0.00095	0.00191
25.65	0.02806	0.00223	0.00132	0.01486	0.000927	0.00116	0.000967	0.00195
25.6667	0.02313	0.00212	0.00142	0.01325	0.000916	0.00113	0.000993	0.00199
25.6833	0.01825	0.00202	0.00151	0.01162	0.000878	0.00107	0.000997	0.00199
25.7	0.01469	0.00189	0.00157	0.0101	0.000812	0.00102	0.000975	0.00196
25.7167	0.01227	0.00169	0.00156	0.00877	0.00074	0.000967	0.000922	0.00193
25.7333	0.0106	0.00148	0.00147	0.00775	0.000687	0.000938	0.000879	0.00192
25.75	0.00927	0.00129	0.00135	0.00696	0.000654	0.000903	0.000833	0.00193
25.7667	0.00818	0.00116	0.00124	0.00628	0.000646	0.000902	0.000812	0.00194
25.7833	0.00722	0.00111	0.00117	0.00567	0.000636	0.00089	0.000782	0.00194
25.8	0.00652	0.00111	0.00115	0.00513	0.00062	0.000879	0.00077	0.00196
25.8167	0.00603	0.00117	0.00114	0.0047	0.000608	0.000847	0.00075	0.00198
25.8333	0.00577	0.00125	0.0012	0.00446	0.000608	0.000834	0.000737	0.00201
25.85	0.00561	0.0014	0.00128	0.00441	0.000608	0.000834	0.000712	0.00205
25.8667	0.00562	0.00158	0.00145	0.00458	0.000601	0.000854	0.000693	0.00208
25.8833	0.00571	0.00177	0.00168	0.00494	0.000586	0.000879	0.000692	0.00211
25.9	0.00593	0.00188	0.00194	0.00531	0.000596	0.000898	0.000705	0.00213
25.9167	0.00625	0.00188	0.00214	0.00547	0.000626	0.00091	0.000712	0.00217
25.9333	0.00672	0.00176	0.00215	0.00527	0.000708	0.000938	0.000702	0.00227
25.95	0.0074	0.00159	0.00197	0.00484	0.000865	0.00104	0.000722	0.00245
25.9667	0.00816	0.00141	0.00171	0.00436	0.00113	0.00127	0.000827	0.00274
25.9833	0.00888	0.00126	0.00147	0.00407	0.00148	0.00161	0.00105	0.00311
26	0.00931	0.00114	0.0013	0.00389	0.00178	0.00195	0.00137	0.00352
26.0167	0.00936	0.00107	0.00118	0.00382	0.00193	0.00215	0.00172	0.00385
26.0333	0.00906	0.00105	0.0011	0.00374	0.00182	0.00211	0.00199	0.00396
26.05	0.00857	0.00108	0.00107	0.00378	0.00152	0.00185	0.00205	0.0038
26.0667	0.00804	0.00112	0.00106	0.004	0.00116	0.00151	0.00185	0.00347
26.0833	0.00746	0.00118	0.00108	0.00445	0.000896	0.00121	0.00149	0.00314
26.1	0.00688	0.00121	0.00111	0.00497	0.000745	0.00102	0.00114	0.00292
26.1167	0.00632	0.00123	0.00115	0.00544	0.000678	0.000931	0.000932	0.00283
26.1333	0.00587	0.00123	0.00118	0.00579	0.000644	0.000887	0.000828	0.00279
26.15	0.00556	0.00123	0.00121	0.00597	0.000625	0.000859	0.000781	0.00279
26.1667	0.00542	0.00125	0.00125	0.00594	0.000599	0.000833	0.000746	0.00279
26.1833	0.00543	0.00125	0.00131	0.00556	0.00057	0.000815	0.000736	0.00282
26.2	0.00547	0.00123	0.00137	0.00502	0.000563	0.000815	0.000724	0.00285
26.2167	0.00544	0.00116	0.00136	0.00443	0.00058	0.000818	0.000715	0.00289
26.2333	0.00528	0.00107	0.00129	0.00403	0.000616	0.000839	0.000709	0.00292
26.25	0.00508	0.000957	0.0012	0.00376	0.000645	0.000873	0.000731	0.00297
26.2667	0.00484	0.000877	0.00114	0.00356	0.000683	0.000928	0.00076	0.00305
26.2833	0.00456	0.000838	0.00112	0.00342	0.000755	0.000995	0.000794	0.00316
26.3	0.00423	0.000845	0.00111	0.00335	0.000835	0.00104	0.00084	0.00329
26.3167	0.00396	0.000858	0.00108	0.00341	0.000896	0.00107	0.00092	0.00341
26.3333	0.00376	0.000859	0.00106	0.00352	0.000882	0.00105	0.000999	0.00349
26.35	0.00365	0.000865	0.00105	0.00363	0.000815	0.00101	0.00105	0.00352
26.3667	0.00355	0.000859	0.00107	0.00366	0.000738	0.000943	0.00104	0.00353
26.3833	0.00348	0.000863	0.00107	0.0036	0.000675	0.000875	0.000981	0.00351
26.4	0.00344	0.000847	0.00106	0.00358	0.000648	0.000827	0.000901	0.00351
26.4167	0.00348	0.000853	0.00105	0.00364	0.000625	0.000814	0.000864	0.00353
26.4333	0.00358	0.000866	0.00105	0.00378	0.000622	0.000837	0.000839	0.00355
26.45	0.00362	0.000896	0.00107	0.00396	0.000622	0.000857	0.000842	0.00359
26.4667	0.0036	0.000914	0.00109	0.00407	0.000628	0.000861	0.000834	0.00362
26.4833	0.0035	0.000901	0.0011	0.0041	0.000634	0.000865	0.000844	0.00365
26.5	0.00342	0.000867	0.00108	0.00402	0.00063	0.000871	0.000835	0.00368
26.5167	0.00338	0.00084	0.00107	0.00392	0.000624	0.000877	0.000816	0.00371
26.5333	0.00339	0.000846	0.00109	0.00383	0.0006	0.000846	0.000794	0.00375
26.55	0.00341	0.000869	0.00111	0.00378	0.000581	0.000799	0.000795	0.00379
26.5667	0.0034	0.000861	0.00115	0.00375	0.000558	0.00076	0.000812	0.00383
26.5833	0.00337	0.000829	0.00118	0.00369	0.000561	0.000747	0.000824	0.00386
26.6	0.00334	0.000796	0.00124	0.00357	0.000558	0.000743	0.000838	0.0039
26.6167	0.00334	0.000792	0.0013	0.00347	0.000584	0.000738	0.000857	0.00393
26.6333	0.00338	0.000803	0.00138	0.00341	0.000583	0.00075	0.000882	0.00399
26.65	0.00343	0.000813	0.00143	0.0034	0.000597	0.000759	0.000882	0.00404
26.6667	0.00348	0.000829	0.00146	0.0034	0.000569	0.000773	0.000869	0.00407
26.6833	0.00351	0.000849	0.00147	0.00347	0.000579	0.000761	0.000845	0.00409
26.7	0.00355	0.000876	0.00147	0.00351	0.000574	0.000762	0.000847	0.00412
26.7167	0.00353	0.0009	0.00148	0.00355	0.000588	0.000763	0.00086	0.00418
26.7333	0.00349	0.00092	0.00148	0.00359	0.000567	0.000774	0.000872	0.00424
26.75	0.0034	0.000936	0.00148	0.00365	0.000545	0.00079	0.000865	0.00429
26.7667	0.00333	0.000948	0.00147	0.00364	0.000534	0.000787	0.000843	0.00431
26.7833	0.00323	0.000961	0.00144	0.00353	0.000535	0.000795	0.000834	0.00433
26.8	0.00317	0.000978	0.00141	0.00342	0.000543	0.000789	0.000842	0.00435
26.8167	0.00307	0.001	0.00139	0.00338	0.000532	0.000787	0.000872	0.0044
26.8333	0.00299	0.00102	0.0014	0.0034	0.000524	0.000774	0.000903	0.00443
26.85	0.00291	0.00104	0.00141	0.00349	0.000523	0.000758	0.000928	0.00447
26.8667	0.00289	0.00102	0.00142	0.00354	0.000537	0.000763	0.000942	0.00451
26.8833	0.00287	0.000995	0.00141	0.0037	0.000556	0.000763	0.000952	0.00454
26.9	0.00285	0.000949	0.0014	0.00381	0.000566	0.000769	0.000964	0.00457
26.9167	0.00281	0.000909	0.00139	0.00396	0.00057	0.000757	0.000972	0.00458
26.9333	0.0028	0.000879	0.00138	0.00396	0.00056	0.000763	0.000983	0.0046
26.95	0.00285	0.000873	0.00139	0.00383	0.000562	0.000767	0.001	0.00464
26.9667	0.00288	0.000897	0.00139	0.00356	0.000565	0.000783	0.00102	0.00468
26.9833	0.00297	0.000927	0.00139	0.00333	0.000585	0.000788	0.00103	0.00471
27	0.00304	0.000966	0.00138	0.00315	0.000595	0.000808	0.00102	0.00473
27.0167	0.00315	0.00101	0.00138	0.00307	0.00061	0.000809	0.00103	0.00476
27.0333	0.00319	0.00105	0.00138	0.00303	0.00062	0.00082	0.00106	0.0048
27.05	0.00322	0.00107	0.00142	0.00305	0.000625	0.000819	0.00108	0.00486
27.0667	0.00315	0.00109	0.00147	0.00307	0.000606	0.000831	0.0011	0.00489
27.0833	0.00304	0.00112	0.00154	0.00303	0.000582	0.000836	0.00114	0.0049
27.1	0.00289	0.00115	0.00161	0.00302	0.000564	0.000824	0.00117	0.0049
27.1167	0.00274	0.00116	0.00167	0.00301	0.000567	0.000806	0.00121	0.00492
27.1333	0.00265	0.00115	0.00173	0.00312	0.000568	0.000772	0.0012	0.00495
27.15	0.0026	0.00114	0.00176	0.00318	0.000565	0.000748	0.00118	0.00496
27.1667	0.00259	0.00115	0.00178	0.00325	0.000545	0.000729	0.00116	0.00498
27.1833	0.00258	0.00114	0.00181	0.00324	0.000529	0.00072	0.00116	0.00498
27.2	0.00257	0.00113	0.00187	0.00319	0.000522	0.000724	0.00118	0.00499
27.2167	0.00255	0.00112	0.00195	0.00305	0.000531	0.000722	0.0012	0.00499
27.2333	0.00256	0.00111	0.00202	0.00286	0.000536	0.000727	0.0012	0.00499
27.25	0.00262	0.0011	0.00206	0.0027	0.000532	0.000719	0.0012	0.00497
27.2667	0.00271	0.00111	0.00208	0.00265	0.000535	0.000726	0.00121	0.00498
27.2833	0.00276	0.00114	0.0021	0.00265	0.000551	0.000737	0.00126	0.00502
27.3	0.00275	0.0012	0.00216	0.00258	0.000578	0.000763	0.00131	0.00506
27.3167	0.00268	0.00127	0.00222	0.00251	0.000589	0.000785	0.00134	0.0051
27.3333	0.00263	0.00136	0.00232	0.00247	0.000588	0.000806	0.00135	0.00512
27.35	0.00261	0.00145	0.00241	0.00257	0.000578	0.000822	0.00134	0.00514
27.3667	0.0026	0.00154	0.00253	0.00265	0.000579	0.000851	0.00136	0.00518
27.3833	0.00259	0.00162	0.00266	0.00271	0.000572	0.000877	0.00139	0.00522
27.4	0.00256	0.00168	0.00277	0.00273	0.000555	0.000884	0.00142	0.00525
27.4167	0.00253	0.00172	0.00284	0.00279	0.000519	0.000854	0.00144	0.00524
27.4333	0.0025	0.00175	0.0029	0.00286	0.000505	0.000803	0.00145	0.00518
27.45	0.00251	0.00179	0.00298	0.00286	0.000503	0.000769	0.00147	0.00511
27.4667	0.00253	0.00187	0.00312	0.00288	0.00052	0.000754	0.00146	0.00503
27.4833	0.00255	0.00196	0.0033	0.00297	0.000518	0.000766	0.00144	0.00494
27.5	0.00254	0.00208	0.00351	0.00311	0.000408	0.000149	0.000454	0.00268
27.5167	0.00253	0.00221	0.00373	0.00315	-0.00158	-0.00195	-0.00181	-0.000308
27.5333	0.0025	0.000536	0.00342	0.00308	-0.00373	-0.0042	-0.0043	-0.00386
27.55	0.00251	-0.00157	0.00138	0.00297	-0.00579	-0.00534	-0.00507	-0.00374
27.5667	0.00259	-0.00405	-0.00119	0.00294	-0.00426	-0.00367	-0.00351	-0.00278
27.5833	0.0027	-0.00326	-0.0033	0.00295	-0.00255	-0.00185	-0.00173	-0.00123
27.6	0.0028	-0.00207	-0.00259	0.00303	-0.000833	-0.000548	-0.000731	-0.00117
27.6167	0.00286	-0.000605	-0.00149	0.0031	-0.000841	-0.000592	-0.000791	-0.00122
27.6333	0.00276	-0.000676	-0.000467	0.00154	-0.000858	-0.000628	-0.000859	-0.00128
27.65	0.000602	-0.000823	-0.000635	-0.000692	-0.000873	-0.000653	-0.000888	-0.00136
27.6667	-0.00205	-0.000898	-0.000748	-0.00329	-0.0009	-0.000674	-0.000901	-0.00143
27.6833	-0.00475	-0.000963	-0.000824	-0.00295	-0.000928	-0.00072	-0.000898	-0.0015
27.7	-0.0037	-0.00101	-0.000893	-0.00173	-0.000946	-0.000751	-0.000915	-0.00155
27.7167	-0.00216	-0.00109	-0.000954	-0.000224	-0.000952	-0.00077	-0.000941	-0.00155
27.7333	-0.000485	-0.00116	-0.001	-9.2e-05	-0.000962	-0.000751	-0.000968	-0.00153
27.75	-0.000573	-0.0012	-0.00103	-0.000247	-0.000969	-0.00074	-0.000973	-0.00151
27.7667	-0.000705	-0.00122	-0.00106	-0.000385	-0.000992	-0.000729	-0.000969	-0.0015
27.7833	-0.000778	-0.00121	-0.00109	-0.000511	-0.00101	-0.000755	-0.000965	-0.00149
27.8	-0.000792	-0.00122	-0.0011	-0.000641	-0.00105	-0.00079	-0.00096	-0.0015
27.8167	-0.000834	-0.00125	-0.00112	-0.000779	-0.00105	-0.000832	-0.000966	-0.00151
27.8333	-0.000893	-0.00129	-0.00114	-0.000906	-0.00106	-0.000841	-0.000966	-0.00152
27.85	-0.000969	-0.00133	-0.00118	-0.00096	-0.00105	-0.000842	-0.000991	-0.00151
27.8667	-0.00101	-0.00134	-0.00123	-0.000955	-0.00105	-0.000857	-0.000992	-0.00153
27.8833	-0.00101	-0.00135	-0.00128	-0.000913	-0.00106	-0.000886	-0.001	-0.00155
27.9	-0.00101	-0.00135	-0.00128	-0.000953	-0.00109	-0.000909	-0.001	-0.0016
27.9167	-0.00101	-0.00136	-0.00128	-0.000987	-0.00112	-0.000906	-0.00102	-0.00161
27.9333	-0.00107	-0.00136	-0.00128	-0.00106	-0.00115	-0.000895	-0.00104	-0.00163
27.95	-0.00113	-0.00136	-0.00132	-0.00104	-0.00116	-0.000902	-0.00105	-0.00164
27.9667	-0.00121	-0.00136	-0.00134	-0.00105	-0.00115	-0.000917	-0.00105	-0.00168
27.9833	-0.00125	-0.0014	-0.00134	-0.00101	-0.00114	-0.000937	-0.00104	-0.0017
28	-0.00128	-0.00144	-0.00132	-0.00109	-0.00113	-0.000939	-0.00105	-0.00169
28.0167	-0.00127	-0.00146	-0.00131	-0.0012	-0.00114	-0.000935	-0.00106	-0.00163
28.0333	-0.00127	-0.00144	-0.00132	-0.00126	-0.00113	-0.000933	-0.00106	-0.00159
28.05	-0.00132	-0.00141	-0.00133	-0.00124	-0.00114	-0.000932	-0.00106	-0.0016
28.0667	-0.00137	-0.0014	-0.00134	-0.00116	-0.00115	-0.000938	-0.00107	-0.00168
28.0833	-0.00137	-0.00142	-0.00135	-0.0012	-0.00117	-0.00094	-0.0011	-0.00173
28.1	-0.00134	-0.00143	-0.00136	-0.00124	-0.00117	-0.000937	-0.00113	-0.00173
28.1167	-0.00131	-0.00144	-0.00136	-0.00127	-0.00117	-0.000924	-0.00114	-0.00169
28.1333	-0.00129	-0.00144	-0.00133	-0.00121	-0.00116	-0.000897	-0.00113	-0.00167
28.15	-0.00127	-0.00144	-0.0013	-0.00116	-0.00115	-0.000873	-0.00109	-0.0017
28.1667	-0.00126	-0.00142	-0.00127	-0.00119	-0.00115	-0.000859	-0.00105	-0.00171
28.1833	-0.0013	-0.0014	-0.00125	-0.00122	-0.00114	-0.000877	-0.00103	-0.00173
28.2	-0.00136	-0.00137	-0.00127	-0.00122	-0.00114	-0.000895	-0.00104	-0.00172
28.2167	-0.0014	-0.00136	-0.0013	-0.00119	-0.00112	-0.000908	-0.00106	-0.00173
28.2333	-0.00136	-0.0014	-0.00135	-0.00126	-0.0011	-0.000897	-0.00107	-0.00168
28.25	-0.00128	-0.00143	-0.00137	-0.0014	-0.00107	-0.000883	-0.00107	-0.00162
28.2667	-0.00123	-0.00144	-0.00137	-0.00155	-0.00108	-0.000861	-0.00106	-0.00157
28.2833	-0.00124	-0.00142	-0.00135	-0.00159	-0.00106	-0.000838	-0.00106	-0.00158
28.3	-0.00129	-0.00139	-0.00132	-0.0016	-0.00108	-0.00083	-0.00106	-0.00159
28.3167	-0.00134	-0.00136	-0.0013	-0.00151	-0.00107	-0.000837	-0.00105	-0.00159
28.3333	-0.00137	-0.00133	-0.00128	-0.00148	-0.00108	-0.000855	-0.00104	-0.00162
28.35	-0.00137	-0.00133	-0.00127	-0.00142	-0.00107	-0.000876	-0.00103	-0.00164
28.3667	-0.00135	-0.00133	-0.00126	-0.00141	-0.00108	-0.000883	-0.00103	-0.00165
28.3833	-0.00134	-0.00134	-0.00128	-0.00125	-0.00107	-0.000873	-0.00102	-0.00161
28.4	-0.00137	-0.00132	-0.00128	-0.00112	-0.00108	-0.000852	-0.00101	-0.00155
28.4167	-0.0014	-0.00132	-0.00127	-0.00101	-0.00107	-0.000832	-0.000982	-0.0015
28.4333	-0.00141	-0.00131	-0.00126	-0.00113	-0.00109	-0.000831	-0.000967	-0.00145
28.45	-0.00139	-0.0013	-0.00124	-0.00127	-0.00111	-0.000827	-0.000968	-0.00142
28.4667	-0.00138	-0.00127	-0.00126	-0.00132	-0.00113	-0.000829	-0.000963	-0.00142
28.4833	-0.00139	-0.00126	-0.00124	-0.00129	-0.00115	-0.000827	-0.000956	-0.00143
28.5	-0.00137	-0.00126	-0.00123	-0.0012	-0.00115	-0.00083	-0.000956	-0.00145
28.5167	-0.00136	-0.00128	-0.00119	-0.00116	-0.00114	-0.000832	-0.00096	-0.00146
28.5333	-0.00135	-0.00129	-0.00119	-0.0011	-0.00111	-0.000838	-0.00097	-0.0015
28.55	-0.00136	-0.0013	-0.00118	-0.0011	-0.0011	-0.000836	-0.000963	-0.00154
28.5667	-0.00136	-0.0013	-0.00119	-0.00113	-0.0011	-0.000843	-0.000934	-0.00158
28.5833	-0.00133	-0.0013	-0.00118	-0.00123	-0.00111	-0.00084	-0.000886	-0.00156
28.6	-0.00131	-0.00129	-0.00118	-0.00125	-0.00111	-0.000829	-0.000861	-0.00151
28.6167	-0.0013	-0.00127	-0.00118	-0.00124	-0.00109	-0.000802	-0.000859	-0.00145
28.6333	-0.0013	-0.00126	-0.00118	-0.00117	-0.00106	-0.000785	-0.000872	-0.00142
28.65	-0.00128	-0.00123	-0.00118	-0.00118	-0.00103	-0.000787	-0.000855	-0.0014
28.6667	-0.00126	-0.00122	-0.00116	-0.00118	-0.00104	-0.000792	-0.000837	-0.00139
28.6833	-0.00126	-0.0012	-0.00116	-0.00119	-0.00105	-0.000787	-0.000817	-0.00137
28.7	-0.00127	-0.0012	-0.00115	-0.00122	-0.00107	-0.000774	-0.00081	-0.00137
28.7167	-0.00129	-0.00119	-0.00116	-0.00129	-0.00107	-0.000763	-0.000806	-0.00135
28.7333	-0.00127	-0.00117	-0.00114	-0.00135	-0.00105	-0.000745	-0.000796	-0.00133
28.75	-0.00126	-0.00116	-0.00112	-0.00134	-0.00101	-0.00071	-0.000784	-0.0013
28.7667	-0.00122	-0.00113	-0.00111	-0.00128	-0.000964	-0.000678	-0.000749	-0.0013
28.7833	-0.00124	-0.00112	-0.0011	-0.00124	-0.000952	-0.000642	-0.000723	-0.00133
28.8	-0.00125	-0.0011	-0.00108	-0.00119	-0.00094	-0.000631	-0.000693	-0.00132
28.8167	-0.00128	-0.00113	-0.00105	-0.00118	-0.000916	-0.000613	-0.000688	-0.00128
28.8333	-0.00126	-0.00115	-0.00104	-0.00112	-0.000884	-0.000607	-0.000676	-0.00125
28.85	-0.00127	-0.00115	-0.00104	-0.00112	-0.000872	-0.000576	-0.000675	-0.00123
28.8667	-0.00125	-0.00114	-0.00107	-0.00112	-0.000874	-0.000544	-0.000655	-0.00125
28.8833	-0.00127	-0.00111	-0.0011	-0.00113	-0.000858	-0.000505	-0.000632	-0.0012
28.9	-0.00126	-0.00111	-0.00111	-0.00105	-0.000816	-0.000484	-0.000597	-0.00111
28.9167	-0.00126	-0.00109	-0.00107	-0.000917	-0.000773	-0.000478	-0.000581	-0.001
28.9333	-0.00119	-0.00108	-0.00102	-0.00085	-0.000742	-0.000466	-0.000553	-0.000984
28.95	-0.00114	-0.00106	-0.000957	-0.000877	-0.000714	-0.00043	-0.000527	-0.00101
28.9667	-0.00113	-0.00106	-0.000908	-0.00101	-0.000676	-0.000385	-0.000488	-0.00106
28.9833	-0.00118	-0.00106	-0.000868	-0.0011	-0.000632	-0.000352	-0.000468	-0.00106
29	-0.00125	-0.00107	-0.000857	-0.00111	-0.000593	-0.000339	-0.000454	-0.00103
29.0167	-0.00127	-0.00103	-0.000872	-0.00104	-0.000566	-0.000316	-0.000451	-0.000974
29.0333	-0.00123	-0.000995	-0.000901	-0.000982	-0.000551	-0.000293	-0.000439	-0.000958
29.05	-0.00116	-0.000952	-0.000915	-0.000939	-0.000531	-0.000265	-0.000424	-0.00095
29.0667	-0.00111	-0.000931	-0.000919	-0.000899	-0.000506	-0.000256	-0.000411	-0.00097
29.0833	-0.00108	-0.000899	-0.000908	-0.000899	-0.000477	-0.000236	-0.000405	-0.000956
29.1	-0.00108	-0.000876	-0.000886	-0.00101	-0.000451	-0.000218	-0.000403	-0.000936
29.1167	-0.00105	-0.000848	-0.000841	-0.00112	-0.000439	-0.0002	-0.000394	-0.000885
29.1333	-0.00106	-0.000823	-0.000806	-0.00118	-0.000452	-0.000201	-0.000382	-0.00087
29.15	-0.00106	-0.000792	-0.000777	-0.00103	-0.000485	-0.00021	-0.000377	-0.000887
29.1667	-0.00106	-0.00076	-0.000775	-0.000868	-0.00051	-0.000213	-0.00038	-0.00092
29.1833	-0.00105	-0.000732	-0.00076	-0.000707	-0.000503	-0.000206	-0.000384	-0.000935
29.2	-0.00104	-0.000717	-0.000738	-0.000726	-0.000464	-0.000188	-0.000367	-0.000947
29.2167	-0.00104	-0.000717	-0.000686	-0.00078	-0.000424	-0.000178	-0.000338	-0.000945
29.2333	-0.00103	-0.000707	-0.000634	-0.000862	-0.000392	-0.000169	-0.000309	-0.000929
29.25	-0.000981	-0.000676	-0.000589	-0.00084	-0.000378	-0.000167	-0.000288	-0.000881
29.2667	-0.00095	-0.000648	-0.000583	-0.000834	-0.000359	-0.000151	-0.000278	-0.000835
29.2833	-0.000913	-0.000625	-0.000589	-0.000762	-0.000348	-0.000125	-0.000267	-0.000811
29.3	-0.000925	-0.000628	-0.000602	-0.000725	-0.000352	-9.4e-05	-0.000272	-0.000806
29.3167	-0.000902	-0.000623	-0.000584	-0.000675	-0.000366	-7e-05	-0.000284	-0.000819
29.3333	-0.000905	-0.000619	-0.000558	-0.000689	-0.000379	-7e-05	-0.000295	-0.000818
29.35	-0.00084	-0.00059	-0.000514	-0.000715	-0.000357	-7.6e-05	-0.000283	-0.000795
29.3667	-0.000804	-0.000567	-0.000485	-0.000748	-0.000335	-8.4e-05	-0.00026	-0.000751
29.3833	-0.000746	-0.000531	-0.000455	-0.000781	-0.000313	-7e-05	-0.000251	-0.000717
29.4	-0.000736	-0.000512	-0.000447	-0.00081	-0.000311	-5.2e-05	-0.000251	-0.000717
29.4167	-0.000704	-0.000477	-0.000451	-0.000787	-0.000305	-2.8e-05	-0.000255	-0.000736
29.4333	-0.000686	-0.000463	-0.000462	-0.0007	-0.000298	-1.1e-05	-0.000243	-0.000766
29.45	-0.000681	-0.000441	-0.000456	-0.000569	-0.000305	-9e-06	-0.000245	-0.000783
29.4667	-0.000686	-0.000432	-0.000428	-0.000516	-0.000307	-2.2e-05	-0.000236	-0.000799
29.4833	-0.000669	-0.000431	-0.0004	-0.000463	-0.000303	-4.8e-05	-0.000231	-0.000787
29.5	-0.000623	-0.000442	-0.00037	-0.000465	-0.000282	-5.4e-05	-0.000214	-0.000772
29.5167	-0.000576	-0.000465	-0.000338	-0.000432	-0.000279	-3.8e-05	-0.000203	-0.000748
29.5333	-0.00055	-0.000466	-0.000306	-0.000507	-0.000285	-1.3e-05	-0.000188	-0.000736
29.55	-0.000552	-0.000442	-0.000296	-0.000605	-0.000287	2e-06	-0.000189	-0.000731
29.5667	-0.00057	-0.000394	-0.000319	-0.000673	-0.000266	-1.5e-05	-0.000212	-0.000736
29.5833	-0.000573	-0.000359	-0.00033	-0.000653	-0.000261	-3.2e-05	-0.000235	-0.000747
29.6	-0.000566	-0.000353	-0.000334	-0.000545	-0.000275	-4e-05	-0.000229	-0.000755
29.6167	-0.000542	-0.000363	-0.000311	-0.000423	-0.000295	-4.5e-05	-0.000199	-0.000741
29.6333	-0.000556	-0.000355	-0.000303	-0.000372	-0.000293	-4.6e-05	-0.000172	-0.000723
29.65	-0.000554	-0.000341	-0.000281	-0.000375	-0.000262	-6.1e-05	-0.00016	-0.00069
29.6667	-0.000539	-0.000323	-0.000268	-0.000436	-0.000241	-2.7e-05	-0.000157	-0.000679
29.6833	-0.000493	-0.000322	-0.000246	-0.000435	-0.000235	1.2e-05	-0.00016	-0.000671
29.7	-0.000475	-0.0003	-0.000242	-0.000461	-0.000242	5.9e-05	-0.000178	-0.00068
29.7167	-0.00047	-0.000285	-0.000247	-0.000495	-0.00024	6.2e-05	-0.000194	-0.000689
29.7333	-0.000459	-0.000271	-0.000249	-0.000471	-0.000219	6.3e-05	-0.000198	-0.000711
29.75	-0.000423	-0.000275	-0.000242	-0.000355	-0.000203	6.5e-05	-0.000179	-0.000728
29.7667	-0.00042	-0.00028	-0.000225	-0.000146	-0.000205	6.6e-05	-0.000181	-0.000736
29.7833	-0.000445	-0.000286	-0.00022	3.1e-05	-0.000218	4.9e-05	-0.000204	-0.00071
29.8	-0.000443	-0.000298	-0.000215	0.000108	-0.000231	2e-05	-0.000237	-0.0007
29.8167	-0.000389	-0.000285	-0.000208	9.1e-05	-0.000231	8e-06	-0.000236	-0.000682
29.8333	-0.000317	-0.000268	-0.000199	-4.1e-05	-0.00023	2.9e-05	-0.000209	-0.000689
29.85	-0.000286	-0.000258	-0.000195	-9.2e-05	-0.000247	5.3e-05	-0.00019	-0.000667
29.8667	-0.000282	-0.000269	-0.000177	-0.000116	-0.000256	5.3e-05	-0.000182	-0.000665
29.8833	-0.000295	-0.000281	-0.000144	-7.6e-05	-0.00025	1.7e-05	-0.000171	-0.000656
29.9	-0.000325	-0.000268	-8.8e-05	-0.000118	-0.000201	-6e-06	-0.00014	-0.000666
29.9167	-0.000348	-0.00026	-6.9e-05	-0.0002	-0.000174	-8e-06	-0.000128	-0.000664
29.9333	-0.00035	-0.000245	-7.9e-05	-0.000291	-0.00017	6e-06	-0.000147	-0.000661
29.95	-0.000303	-0.000231	-0.000123	-0.000292	-0.00019	1e-05	-0.000184	-0.000656
29.9667	-0.000273	-0.000213	-0.000153	-0.000266	-0.000194	1.3e-05	-0.0002	-0.000658
29.9833	-0.00027	-0.000204	-0.000167	-0.000162	-0.000189	2e-05	-0.000191	-0.000653
30	-0.000317	-0.000226	-0.000171	-0.000147	-0.000194	3.1e-05	-0.000162	-0.000651

## Sheet: Fig. 2c
	Relative activity (Fold)
Variants	Experiment1	Experiment2	Experiment3	Average	SD
WT	0.96814	1.02724	1.00462	1	0.0298196
L88A	1.5627	1.34785	1.37035	1.42697	0.118086
M91A	0.11613	0.14662	0.13695	0.133233	0.0155811
N92A	5.34722	4.81246	5.43251	5.1974	0.336081
F332A	6.77416	7.22095	7.19867	7.06459	0.251769
W329A	1.06495	1.07859	1.01784	1.05379	0.0318747
C333A	0.18635	0.16919	0.18413	0.17989	0.00933272
L88G	1.0951	1.01654	1.08431	1.06532	0.042585
L88S	1.38677	1.50061	1.36628	1.41789	0.0723693
L88V	2.3508	2.12023	2.28747	2.25283	0.119123
N92V	1.37545	1.02399	1.11453	1.17132	0.182483
F332S	3	3.10226	3.1344	3.07889	0.0701824
F332V	6.31382	6.24	5.95407	6.1693	0.190011
L88V/N92A	6.59999	8.21952	7.16292	7.32748	0.82221
L88V/F332A	8.67091	9.71821	9.17061	9.18658	0.523833
N92A/F332A	16.3273	17.829	17.6361	17.2641	0.816991
L88V/N92A/F332A	10.5624	10.1697	10.4983	10.4101	0.210682

## Sheet: Fig. 2d
Time (min)	1 standard (Au)	1a standard (Au)	(S)-1b standard (Au)	(S)-1c standard (Au)	(S)-1d standard (Au)	WT	N92A/F332A
	1.6e-05	1e-06	-1.4e-05	-6e-06	-1.2e-05	-5e-06	-1e-06
0.01667	5.2e-05	4e-06	-2.2e-05	-9e-06	-3.8e-05	-1.1e-05	6e-06
0.03333	9.5e-05	-2e-06	-3.9e-05	-6e-06	-6.2e-05	-2.4e-05	4e-06
0.05	0.000139	-6e-06	-1.7e-05	3e-06	-5.7e-05	-2.5e-05	1.3e-05
0.06667	0.000153	-5e-06	2e-06	5e-06	-3.1e-05	-3.1e-05	1.6e-05
0.08333	0.000154	4e-06	3.4e-05	-1.3e-05	-2.4e-05	-1.5e-05	4.8e-05
0.1	0.00011	-5e-06	7e-06	-3.2e-05	-5.7e-05	-2e-06	6.7e-05
0.11667	6e-05	-4.7e-05	-4.5e-05	-5.8e-05	-9.9e-05	1.2e-05	9.1e-05
0.13333	3.4e-05	-7e-05	-0.000123	-5.7e-05	-0.00012	6e-06	8.7e-05
0.15	5.6e-05	-8e-05	-0.000139	-4.9e-05	-9.3e-05	-2e-06	8.7e-05
0.16667	0.000117	-4.9e-05	-0.000116	-1.1e-05	-6.4e-05	-1e-06	7.6e-05
0.18333	0.000163	-5.9e-05	-3.5e-05	3e-06	-3.2e-05	8e-06	8.1e-05
0.2	0.000186	-6.1e-05	3.4e-05	1.8e-05	-3.5e-05	7e-06	9.8e-05
0.21667	0.000183	-9.2e-05	7.6e-05	8e-06	-3.2e-05	-1.4e-05	0.000116
0.23333	0.000174	-9.4e-05	7.1e-05	6e-06	-3.2e-05	-3.7e-05	0.000127
0.25	0.000187	-0.000117	2.6e-05	-1.1e-05	-2.9e-05	-3.9e-05	0.000122
0.26667	0.000204	-0.000118	-1.4e-05	-2.7e-05	-2.8e-05	-1.2e-05	0.000112
0.28333	0.000212	-0.000112	-2.9e-05	-3.2e-05	-4.8e-05	7e-06	0.000112
0.3	0.000176	-6e-05	-1.3e-05	-2.9e-05	-4.8e-05	1.1e-05	0.000111
0.31667	0.000145	-6e-06	1.9e-05	-5e-06	-6.1e-05	-1e-06	0.000113
0.33333	0.000127	2.9e-05	1.9e-05	7e-06	-5e-05	-8e-06	8.4e-05
0.35	0.000126	3.4e-05	1.9e-05	2.1e-05	-5.8e-05	-1.4e-05	5e-05
0.36667	0.000117	3.6e-05	-1e-06	1.1e-05	-5.4e-05	-1.4e-05	2.8e-05
0.38333	0.000107	3.1e-05	2.1e-05	1e-06	-6e-05	-7e-06	3e-05
0.4	0.000147	1.7e-05	5.9e-05	-2.5e-05	-7.2e-05	4e-06	4.4e-05
0.41667	0.000186	-4.6e-05	8.7e-05	-4e-05	-8.3e-05	3e-06	5.7e-05
0.43333	0.000215	-8.7e-05	8.8e-05	-3.8e-05	-8.5e-05	-3e-06	6.6e-05
0.45	0.000171	-0.000123	3.6e-05	-2.8e-05	-7.6e-05	-1.4e-05	6.3e-05
0.46667	0.000135	-7.5e-05	1.7e-05	-1.5e-05	-7.9e-05	-1.2e-05	4.9e-05
0.48333	0.000123	-4e-05	-3.2e-05	-2.1e-05	-9.7e-05	-1.2e-05	3.6e-05
0.5	0.000141	-6e-06	-2.7e-05	-2.4e-05	-9.9e-05	0	2.3e-05
0.51667	0.00015	-1.9e-05	-5.1e-05	-3.1e-05	-9.6e-05	7e-06	9e-06
0.53333	0.00012	-2.6e-05	-2.4e-05	-2.6e-05	-7.6e-05	1.7e-05	-1.7e-05
0.55	0.000103	-3.4e-05	-3.4e-05	-3e-05	-8.3e-05	1e-05	-2.8e-05
0.56667	7.3e-05	-4.7e-05	-2e-05	-4.7e-05	-7.9e-05	1e-06	-3.2e-05
0.58333	6.5e-05	-5.8e-05	3e-06	-6.3e-05	-7.5e-05	-1.7e-05	-2e-05
0.6	5.1e-05	-0.000101	3.2e-05	-6.5e-05	-5.2e-05	-2.3e-05	-1.7e-05
0.61667	6.6e-05	-0.000128	3.1e-05	-5.5e-05	-3.2e-05	-4.5e-05	-5e-06
0.63333	8.9e-05	-0.00015	-8e-06	-4.5e-05	-1.8e-05	-4.8e-05	2.1e-05
0.65	9.3e-05	-9.6e-05	-3.3e-05	-5.7e-05	-1.8e-05	-5.2e-05	4.6e-05
0.66667	8.2e-05	-5.7e-05	-4.3e-05	-5.8e-05	-2.2e-05	-2.5e-05	4.7e-05
0.68333	6.6e-05	-3.8e-05	-4.6e-05	-8.2e-05	-3.2e-05	-1.6e-05	2.6e-05
0.7	7.3e-05	-5.9e-05	-5e-05	-8.4e-05	-3.4e-05	-7e-06	1e-05
0.71667	9.4e-05	-6.5e-05	-5.4e-05	-9.6e-05	-5.9e-05	-1.4e-05	2.2e-05
0.73333	9.7e-05	-7.6e-05	-4.3e-05	-8e-05	-7.5e-05	-1e-05	4e-05
0.75	7.5e-05	-7.4e-05	-1.8e-05	-5.3e-05	-9.3e-05	-1.4e-05	7e-05
0.76667	2e-05	-6.6e-05	8e-06	-2.6e-05	-7.7e-05	-1.2e-05	8.4e-05
0.78333	-6e-06	-4.4e-05	1.3e-05	-1.6e-05	-7.4e-05	-2.3e-05	0.000104
0.8	2e-05	-6.1e-05	-8e-06	-2.5e-05	-7.2e-05	-2.6e-05	0.000102
0.81667	8.9e-05	-8.5e-05	-9e-06	-2.3e-05	-8e-05	-4e-05	9.9e-05
0.83333	0.000145	-0.000102	-4e-06	-1.5e-05	-7.4e-05	-5.2e-05	9.1e-05
0.85	0.000141	-8.1e-05	-1.5e-05	-6e-06	-6e-05	-5.2e-05	9.2e-05
0.86667	0.000121	-6.3e-05	-7e-05	-1.3e-05	-3.7e-05	-4.5e-05	0.000101
0.88333	9e-05	-4e-05	-0.000129	-2.8e-05	-2.4e-05	-2.2e-05	9.2e-05
0.9	7.4e-05	-4.9e-05	-0.000157	-3.3e-05	-1.1e-05	-3e-05	7.4e-05
0.91667	5.2e-05	-5.4e-05	-0.000163	-3.9e-05	-3.1e-05	-2.7e-05	4.1e-05
0.93333	6.7e-05	-6.9e-05	-0.000126	-1e-05	-4.9e-05	-2.5e-05	2.9e-05
0.95	0.000115	-6e-05	-6.9e-05	-1e-05	-9.8e-05	-5e-06	2.6e-05
0.96667	0.000164	-7.4e-05	-4e-06	2e-06	-0.000106	-8e-06	3.2e-05
0.98333	0.000172	-9.4e-05	1.6e-05	-3.2e-05	-0.00011	-2.9e-05	3.8e-05
1	0.000127	-0.000101	-5e-06	-4.2e-05	-5.7e-05	-5.3e-05	5.1e-05
1.01667	7.5e-05	-8.8e-05	-4.1e-05	-7.2e-05	-2.8e-05	-6.8e-05	8.6e-05
1.03333	2.7e-05	-5e-05	-3.3e-05	-7.3e-05	1e-06	-6e-05	0.000115
1.05	3.2e-05	-1.4e-05	-3e-06	-7e-05	-1.6e-05	-4.6e-05	0.000119
1.06667	5.9e-05	2.2e-05	4.6e-05	-4e-05	-3e-05	-2.6e-05	8.4e-05
1.08333	0.000109	1.1e-05	2.1e-05	-1.7e-05	-3.9e-05	-3e-05	4.3e-05
1.1	0.000125	-2.8e-05	-2e-06	-1e-06	-1.9e-05	-4e-05	1.5e-05
1.11667	0.000141	-7e-05	-2.7e-05	-7e-06	0	-4.4e-05	2.1e-05
1.13333	0.000139	-7.3e-05	-6e-06	-6e-06	1.3e-05	-2.1e-05	3.8e-05
1.15	0.000151	-9.4e-05	3e-06	-1.7e-05	1.6e-05	0	5.6e-05
1.16667	0.000137	-9.1e-05	-1.4e-05	-7e-06	7e-06	8e-06	5.5e-05
1.18333	0.00011	-9.1e-05	-7e-06	-1.1e-05	0	-9e-06	5.9e-05
1.2	9.6e-05	-2.8e-05	-1.9e-05	-1e-06	-1.8e-05	-3.1e-05	7.1e-05
1.21667	0.000122	1e-06	-1.9e-05	-8e-06	-1.3e-05	-4e-05	8.7e-05
1.23333	0.000175	2.3e-05	-3.7e-05	0	-2.5e-05	-4.9e-05	9.3e-05
1.25	0.000187	-1e-05	-4.1e-05	5e-06	-3.5e-05	-5.4e-05	9.3e-05
1.26667	0.000141	-4.9e-05	-4e-05	1.3e-05	-5e-05	-8.1e-05	9.8e-05
1.28333	0.000101	-9.6e-05	-5.6e-05	8e-06	-5.8e-05	-9.7e-05	9.7e-05
1.3	0.000103	-0.000104	-4.9e-05	-3e-06	-5.9e-05	-0.000104	8.4e-05
1.31667	0.000125	-8.6e-05	-4.4e-05	-3.2e-05	-7.2e-05	-8.6e-05	7.1e-05
1.33333	0.000127	-2.5e-05	-4e-05	-5.4e-05	-6.1e-05	-5.6e-05	6.6e-05
1.35	8.8e-05	3.5e-05	-5.5e-05	-6.8e-05	-5.8e-05	-3.1e-05	5.9e-05
1.36667	9.1e-05	9.6e-05	-6.6e-05	-5.7e-05	-5e-05	-9e-06	5.5e-05
1.38333	7.1e-05	9e-05	-6.2e-05	-4.2e-05	-7.5e-05	-5e-06	4.8e-05
1.4	8.9e-05	5.8e-05	-5.2e-05	-3.9e-05	-9.2e-05	-4e-06	5.6e-05
1.41667	6.3e-05	5e-06	-4.3e-05	-3.2e-05	-9.9e-05	0	5.4e-05
1.43333	8.7e-05	-1.9e-05	-7e-06	-3.9e-05	-8.8e-05	6e-06	5.7e-05
1.45	0.000105	-2.3e-05	3.6e-05	-4.1e-05	-7.2e-05	1.3e-05	5e-05
1.46667	0.000124	-7e-06	8.2e-05	-5.8e-05	-5.7e-05	1.1e-05	4.9e-05
1.48333	0.000132	1.1e-05	7.7e-05	-4.4e-05	-3.5e-05	1e-06	5.6e-05
1.5	0.000137	1.2e-05	4.6e-05	-2.9e-05	-1.1e-05	-7e-06	6.4e-05
1.51667	0.000162	-9e-06	-5e-06	-1.6e-05	-7e-06	-2.4e-05	9.4e-05
1.53333	0.00015	-3.4e-05	-4.5e-05	-4.4e-05	-1.3e-05	-1.2e-05	0.000112
1.55	0.000123	-4.8e-05	-6.6e-05	-6.3e-05	-3.2e-05	1.4e-05	0.00013
1.56667	6.6e-05	-6.8e-05	-9.9e-05	-6e-05	-3.4e-05	4.8e-05	0.000123
1.58333	4.2e-05	-5.6e-05	-0.00014	-3.9e-05	-4.8e-05	3.7e-05	0.0001
1.6	3.3e-05	-4e-05	-0.000166	-1.9e-05	-5.9e-05	2e-06	7.5e-05
1.61667	7.6e-05	5e-06	-0.000144	-1.3e-05	-7e-05	-2.2e-05	5.1e-05
1.63333	0.00012	4e-06	-7.9e-05	4e-06	-4.2e-05	-2.2e-05	5.6e-05
1.65	0.000142	-2.1e-05	-2.5e-05	1e-05	-8e-06	-1.3e-05	7.1e-05
1.66667	0.000115	-3.9e-05	2e-06	-3e-06	2.6e-05	-2.1e-05	8.4e-05
1.68333	8.3e-05	-2e-05	-2.2e-05	-3.5e-05	2e-05	-2.6e-05	7.5e-05
1.7	6.3e-05	-2.1e-05	-6.2e-05	-6.5e-05	7e-06	-2.7e-05	6e-05
1.71667	5.3e-05	-5.6e-05	-9.6e-05	-7.7e-05	-7e-06	-2.3e-05	5.4e-05
1.73333	4.7e-05	-0.000111	-0.000114	-6e-05	-1e-06	-3.1e-05	7.5e-05
1.75	5.1e-05	-0.000114	-0.000115	-4.8e-05	-5e-06	-3.5e-05	0.000103
1.76667	7.5e-05	-9e-05	-0.000104	-2.9e-05	-6e-06	-2.1e-05	0.000134
1.78333	9.6e-05	-7.5e-05	-8.8e-05	-3.4e-05	-1.4e-05	1e-06	0.000129
1.8	0.000123	-7.5e-05	-7.9e-05	-3e-05	-7e-06	-3e-06	0.000112
1.81667	0.000148	-7.6e-05	-7.3e-05	-3.2e-05	0	-3.2e-05	9.4e-05
1.83333	0.000135	-7e-05	-5.7e-05	-3.2e-05	1e-05	-4.8e-05	0.00011
1.85	0.000113	-6.5e-05	-3.2e-05	-3.6e-05	7e-06	-3.9e-05	0.00012
1.86667	8e-05	-5.3e-05	-2.2e-05	-4.7e-05	-1e-06	-1.1e-05	0.00013
1.88333	0.000101	-4.6e-05	-1.4e-05	-4.3e-05	-9e-06	-6e-06	0.000109
1.9	0.000118	-5.6e-05	-4.2e-05	-3.9e-05	-9e-06	-1.5e-05	9.6e-05
1.91667	0.000124	-9.9e-05	-5.4e-05	-3.5e-05	-2e-05	-3.5e-05	7.6e-05
1.93333	0.000125	-0.000112	-7.9e-05	-5.6e-05	-2.6e-05	-3.9e-05	7.5e-05
1.95	0.000142	-0.000124	-5.6e-05	-6.8e-05	-3e-05	-2.8e-05	7.1e-05
1.96667	0.000176	-0.000137	-3.2e-05	-7e-05	-3e-06	-3.1e-05	9.3e-05
1.98333	0.000178	-0.000158	1.2e-05	-4.2e-05	1.6e-05	-3.3e-05	0.000107
2	0.000155	-0.000143	4.7e-05	-3.1e-05	2.9e-05	-3.2e-05	0.000131
2.01667	0.00013	-9.3e-05	6.6e-05	-2.1e-05	2.6e-05	-9e-06	0.000123
2.03333	0.000109	-6.1e-05	6.9e-05	-4.2e-05	2.6e-05	1e-05	0.000125
2.05	8.1e-05	-6e-05	3.9e-05	-4.8e-05	2.3e-05	1.8e-05	0.000138
2.06667	4.3e-05	-8.9e-05	2.7e-05	-5.9e-05	1e-05	2.6e-05	0.000157
2.08333	2.1e-05	-0.000112	-6e-06	-5.1e-05	-1.1e-05	3.4e-05	0.000163
2.1	1.1e-05	-0.000123	-2.3e-05	-5.3e-05	-2.9e-05	3.7e-05	0.000152
2.11667	1.2e-05	-0.00013	-9.4e-05	-5.4e-05	-2.6e-05	1.7e-05	0.000143
2.13333	-8e-06	-0.000143	-0.00012	-6.3e-05	-8e-06	-4e-06	0.000134
2.15	-1.3e-05	-0.000131	-0.00014	-6e-05	7e-06	-1.7e-05	0.00011
2.16667	-8e-06	-7.5e-05	-8.8e-05	-5.7e-05	2.7e-05	-1.2e-05	8.1e-05
2.18333	2.8e-05	-3.4e-05	-6.7e-05	-5.2e-05	4.6e-05	-2.6e-05	4.9e-05
2.2	5.1e-05	-3.3e-05	-4.6e-05	-5.1e-05	7.8e-05	-3.9e-05	4.4e-05
2.21667	6.2e-05	-6e-05	-5.1e-05	-5.1e-05	8.2e-05	-5.1e-05	3.6e-05
2.23333	8.9e-05	-5.5e-05	-5e-05	-4.9e-05	7.1e-05	-4.3e-05	3.7e-05
2.25	0.000122	-6e-05	-4.6e-05	-5.4e-05	2.9e-05	-3.9e-05	1.9e-05
2.26667	0.000167	-6.2e-05	-4.1e-05	-5.5e-05	1.7e-05	-5.2e-05	3.5e-05
2.28333	0.000166	-8e-05	-2e-05	-6.3e-05	2e-05	-6e-05	5.1e-05
2.3	0.000134	-7.6e-05	-1e-06	-6.6e-05	5.1e-05	-7e-05	9e-05
2.31667	7.5e-05	-9.3e-05	1.8e-05	-8.1e-05	7.6e-05	-6.1e-05	0.000102
2.33333	4e-05	-5.9e-05	7e-06	-9.4e-05	9.9e-05	-4.7e-05	0.000107
2.35	9.4e-05	-2.6e-05	4e-06	-0.000112	0.000122	-1.3e-05	0.000105
2.36667	0.000161	2.3e-05	-9e-06	-0.000108	0.000115	1.9e-05	0.00011
2.38333	0.000245	2.3e-05	3e-06	-8.7e-05	9.1e-05	3e-05	0.000124
2.4	0.000249	5.9e-05	-1.4e-05	-5.9e-05	4.3e-05	1.4e-05	0.000132
2.41667	0.00027	0.000134	-1.7e-05	-4.7e-05	3.7e-05	-6e-06	0.000115
2.43333	0.000259	0.00028	-2.5e-05	-4.9e-05	5e-05	-1.3e-05	0.000101
2.45	0.000251	0.0004	-1.1e-05	-6e-05	7.1e-05	-1.4e-05	8.9e-05
2.46667	0.000202	0.000438	3e-06	-6.3e-05	5.2e-05	-1.9e-05	0.000109
2.48333	0.000136	0.000326	2e-06	-7.4e-05	2.7e-05	-1.2e-05	0.000107
2.5	8.6e-05	0.00015	1.6e-05	-8.4e-05	2e-06	1.4e-05	9.9e-05
2.51667	7.4e-05	8e-06	-5e-06	-9.4e-05	2e-05	7.4e-05	0.00011
2.53333	0.000127	-2.7e-05	0	-8.5e-05	3.4e-05	0.00017	0.000162
2.55	0.000201	-1.2e-05	-2.6e-05	-6.6e-05	5.7e-05	0.00035	0.0003
2.56667	0.00027	-1.8e-05	-1.9e-05	-4.6e-05	5.3e-05	0.000623	0.000525
2.58333	0.000286	-4.7e-05	-3.7e-05	-3.8e-05	5.4e-05	0.00106	0.000977
2.6	0.000247	-6.2e-05	-5.4e-05	-2.7e-05	5.7e-05	0.00166	0.00171
2.61667	0.000203	-7e-06	-5.1e-05	-3.8e-05	6.5e-05	0.00235	0.00271
2.63333	0.000159	5.7e-05	-1.5e-05	-4e-05	6.3e-05	0.0029	0.00368
2.65	0.000155	0.000104	2.1e-05	-5.3e-05	4.5e-05	0.00316	0.00428
2.66667	0.000152	9.1e-05	3.3e-05	-3.1e-05	3.1e-05	0.00315	0.0044
2.68333	0.000164	8.5e-05	3.4e-05	-5e-06	2.7e-05	0.00299	0.00415
2.7	0.000174	7.4e-05	5.9e-05	3.9e-05	2.9e-05	0.00286	0.00375
2.71667	0.000159	9.6e-05	7.6e-05	7.5e-05	2.8e-05	0.00281	0.00338
2.73333	0.00014	7.3e-05	8.7e-05	6.9e-05	4.1e-05	0.00289	0.00313
2.75	0.000131	6.3e-05	7.8e-05	1.4e-05	5.7e-05	0.00305	0.00302
2.76667	0.000143	4e-05	9.3e-05	-6.7e-05	7.1e-05	0.00321	0.00302
2.78333	0.000141	8.2e-05	8.6e-05	-0.000123	4.6e-05	0.00327	0.00306
2.8	0.000116	0.000126	9.4e-05	-0.000131	1.9e-05	0.00326	0.0031
2.81667	0.000113	0.000147	4.7e-05	-0.000146	-1.6e-05	0.00322	0.00312
2.83333	0.000145	0.000121	6e-05	-0.00014	-1.3e-05	0.00314	0.00315
2.85	0.000181	9.2e-05	7e-05	-0.000139	-1e-05	0.00296	0.00314
2.86667	0.000225	6.5e-05	0.000172	-9.4e-05	1.4e-05	0.00268	0.00302
2.88333	0.000215	5.6e-05	0.000161	-6.6e-05	2.8e-05	0.00235	0.0028
2.9	0.000199	3.8e-05	0.000121	0.00026	0.000186	0.00208	0.00251
2.91667	0.000133	3.8e-05	-1.7e-05	0.00127	0.000974	0.00214	0.0022
2.93333	0.000143	6e-05	-6.4e-05	0.00274	0.0023	0.00378	0.00205
2.95	0.000166	0.00014	-0.000103	0.00379	0.00358	0.00987	0.00276
2.96667	0.000199	0.000283	-9.8e-05	0.00347	0.00368	0.02337	0.00626
2.98333	0.000213	0.000353	-6.8e-05	0.00227	0.00268	0.04382	0.01526
3	0.000249	0.000338	-7e-06	0.000978	0.0013	0.06592	0.03102
3.01667	0.000304	0.000212	0.0001	0.000213	0.000328	0.08229	0.05122
3.03333	0.000332	0.000159	0.000135	-0.000227	-0.000199	0.08852	0.07046
3.05	0.000335	0.000118	0.000142	-0.000557	-0.000527	0.08468	0.08315
3.06667	0.000336	0.000133	9.4e-05	-0.000844	-0.000776	0.07409	0.08611
3.08333	0.000317	0.000111	0.000107	-0.00105	-0.000958	0.06088	0.07958
3.1	0.000298	6.1e-05	0.000179	-0.00119	-0.00107	0.04823	0.06659
3.11667	0.000327	5.1e-05	0.000785	-0.00126	-0.00113	0.03746	0.05144
3.13333	0.000964	0.000656	0.00223	-0.00129	-0.00113	0.02834	0.03756
3.15	0.00201	0.00171	0.00404	-0.00129	-0.00113	0.02049	0.02651
3.16667	0.00319	0.00286	0.00497	-0.00128	-0.0011	0.01408	0.01828
3.18333	0.00332	0.00284	0.0042	-0.00127	-0.00108	0.0094	0.01236
3.2	0.00267	0.0021	0.00259	-0.00123	-0.00106	0.00639	0.00832
3.21667	0.00157	0.00103	0.00117	-0.00116	-0.00103	0.00472	0.00574
3.23333	0.000784	0.000424	0.000503	-0.0011	-0.000961	0.00502	0.00431
3.25	0.000269	5.2e-05	0.000171	-0.00103	-0.000863	0.01119	0.00439
3.26667	-1e-05	-0.000181	-6.1e-05	-0.000973	-0.000758	0.03119	0.00946
3.28333	-0.000163	-0.000332	-0.000253	-0.000901	-0.000669	0.07282	0.0275
3.3	-0.000261	-0.000445	-0.00041	-0.000818	-0.0006	0.13729	0.068
3.31667	-0.000351	-0.000508	-0.000531	-0.000749	-0.000567	0.21883	0.1362
3.33333	-0.00042	-0.000611	-0.000633	-0.000695	-0.000533	0.31843	0.22716
3.35	-0.000486	-0.000706	-0.000706	-0.000666	-0.000514	0.41328	0.34251
3.36667	-0.000574	-0.000817	-0.000748	-0.000635	-0.000471	0.46103	0.44698
3.38333	-0.000657	-0.000859	-0.000728	-0.000607	-0.000432	0.41847	0.4947
3.4	-0.000674	-0.000848	-0.000684	-0.000586	-0.000378	0.30732	0.43651
3.41667	-0.000616	-0.000775	-0.000644	-0.000565	-0.000325	0.19582	0.30789
3.43333	-0.000533	-0.000753	-0.000658	-0.000548	-0.000286	0.12973	0.1814
3.45	-0.000467	-0.00074	-0.000681	-0.000496	-0.000267	0.10658	0.10764
3.46667	-0.000416	-0.000768	-0.000671	-0.000457	-0.000258	0.09652	0.08034
3.48333	-0.000396	-0.000722	-0.000584	-0.000405	-0.000232	0.08516	0.06917
3.5	-0.00038	-0.000675	-0.000499	-0.000396	-0.000195	0.06999	0.05975
3.51667	-0.000391	-0.0006	-0.000427	-0.000378	-0.000153	0.05313	0.0487
3.53333	-0.00037	-0.000555	-0.000399	-0.000363	-0.00011	0.03769	0.03693
3.55	-0.000371	-0.000516	-0.000357	-0.00032	-6.6e-05	0.0256	0.02635
3.56667	-0.00035	-0.000515	-0.000329	-0.000279	-4e-05	0.01721	0.01821
3.58333	-0.000323	-0.000495	-0.000303	-0.000239	-2.9e-05	0.01184	0.01264
3.6	-0.000269	-0.000486	-0.0003	-0.000218	-4.5e-05	0.00854	0.00908
3.61667	-0.000204	-0.000441	-0.000298	-0.00021	-4.7e-05	0.0065	0.00686
3.63333	-0.000185	-0.000412	-0.00031	-0.000223	-4.8e-05	0.00521	0.00546
3.65	-0.00017	-0.000359	-0.000296	-0.000223	-3.5e-05	0.00432	0.00456
3.66667	-0.000155	-0.000313	-0.000258	-0.000217	-8e-06	0.00368	0.00393
3.68333	-8.9e-05	-0.000269	-0.000192	-0.000191	1.8e-05	0.0032	0.00345
3.7	-2.9e-05	-0.00022	-0.000128	-0.000178	3.9e-05	0.00283	0.00307
3.71667	1.4e-05	-0.000169	-0.0001	-0.000169	2.7e-05	0.00255	0.00273
3.73333	3e-06	-0.000134	-0.000109	-0.000192	8e-06	0.00233	0.00247
3.75	-1.2e-05	-0.000134	-0.000164	-0.000213	5e-06	0.00215	0.00226
3.76667	-4e-05	-0.000139	-0.000186	-0.000214	1.1e-05	0.00198	0.0021
3.78333	-4.9e-05	-0.000129	-0.00016	-0.000183	3e-05	0.00181	0.00196
3.8	-8e-05	-9.8e-05	-8.3e-05	-0.000155	2.9e-05	0.00167	0.00183
3.81667	-8.3e-05	-8.5e-05	-2.6e-05	-0.000172	3.9e-05	0.00155	0.0017
3.83333	-6.5e-05	-9.3e-05	-1.3e-05	-0.000187	4.2e-05	0.00147	0.0016
3.85	0	-9.5e-05	-2.7e-05	-0.000191	4.6e-05	0.0014	0.00152
3.86667	4.1e-05	-9.7e-05	-5.5e-05	-0.000158	3.5e-05	0.00133	0.00145
3.88333	3.8e-05	-0.0001	-6.7e-05	-0.000138	2.7e-05	0.00126	0.0014
3.9	2.1e-05	-0.000128	-6.9e-05	-0.00014	2.5e-05	0.0012	0.00136
3.91667	8e-06	-0.000133	-1.8e-05	-0.000157	3.1e-05	0.00115	0.00133
3.93333	2.8e-05	-0.000117	2.1e-05	-0.000184	4.7e-05	0.0011	0.00131
3.95	1.7e-05	-8.9e-05	6.7e-05	-0.000196	5.9e-05	0.00109	0.0013
3.96667	3.2e-05	-0.000108	6.2e-05	-0.0002	8.1e-05	0.0011	0.00128
3.98333	6e-05	-0.000108	7e-05	-0.00019	9.2e-05	0.00115	0.00125
4	0.000116	-0.000105	2.2e-05	-0.000178	9.9e-05	0.00117	0.00123
4.01667	0.000146	-3.5e-05	3e-06	-0.000167	8.8e-05	0.00119	0.00123
4.03333	0.000125	-1.9e-05	-1.6e-05	-0.000159	6.5e-05	0.00119	0.00125
4.05	0.000107	-2e-05	1.3e-05	-0.000148	5.9e-05	0.00119	0.00128
4.06667	8.6e-05	-6.2e-05	3.2e-05	-0.000138	7.3e-05	0.00118	0.00129
4.08333	9e-05	-6e-05	3.3e-05	-0.000138	0.000114	0.00119	0.00129
4.1	4.6e-05	-3.7e-05	3.8e-05	-0.000146	0.000131	0.0012	0.0013
4.11667	4e-06	-1.5e-05	1.5e-05	-0.000157	0.000113	0.00123	0.00133
4.13333	-5.5e-05	-3.8e-05	1.7e-05	-0.000157	8.1e-05	0.00126	0.00135
4.15	-5.4e-05	-5.1e-05	3.8e-05	-0.000159	5.4e-05	0.00128	0.00135
4.16667	-6.3e-05	-5.7e-05	8.9e-05	-0.000167	4.3e-05	0.00129	0.00134
4.18333	-1.5e-05	-2.7e-05	0.000114	-0.000181	1.9e-05	0.00127	0.00133
4.2	-1e-05	-2.8e-05	0.0001	-0.000191	-8e-06	0.00126	0.00132
4.21667	1e-06	-3.5e-05	5.4e-05	-0.000194	-1e-06	0.00124	0.00131
4.23333	-1.5e-05	-5.5e-05	8e-06	-0.000203	2e-05	0.00124	0.0013
4.25	-3e-06	-7.2e-05	-2.6e-05	-0.000206	5.8e-05	0.00121	0.00129
4.26667	6.1e-05	-9.4e-05	-3.8e-05	-0.000208	5.6e-05	0.00119	0.00127
4.28333	8.4e-05	-9.2e-05	-4.1e-05	-0.0002	5.9e-05	0.00114	0.00122
4.3	9.9e-05	-8.2e-05	-5.4e-05	-0.000195	5.6e-05	0.00112	0.00116
4.31667	7e-05	-4e-05	-4.1e-05	-0.000202	7e-05	0.0011	0.00112
4.33333	6.7e-05	-5.7e-05	-1e-05	-0.000202	8.3e-05	0.00109	0.0011
4.35	6.6e-05	-8.4e-05	4.2e-05	-0.0002	9e-05	0.00104	0.0011
4.36667	5.7e-05	-0.000134	7.1e-05	-0.000184	9e-05	0.00102	0.00108
4.38333	6.7e-05	-0.000121	8.1e-05	-0.000168	8.4e-05	0.000984	0.00105
4.4	7.3e-05	-7.6e-05	7.4e-05	-0.000163	7.4e-05	0.000966	0.00103
4.41667	7.6e-05	-4.3e-05	4.7e-05	-0.000169	7.5e-05	0.000956	0.00102
4.43333	6e-05	-3e-05	2.1e-05	-0.000185	8.9e-05	0.000938	0.00103
4.45	6.1e-05	-2e-05	1.6e-05	-0.000179	0.000109	0.000921	0.00102
4.46667	8.3e-05	-2.6e-05	2.2e-05	-0.000178	0.000111	0.000886	0.000999
4.48333	0.00011	-4.1e-05	2.5e-05	-0.00018	0.000101	0.000865	0.000971
4.5	9.8e-05	-8.1e-05	-6e-06	-0.000207	9.8e-05	0.000862	0.000952
4.51667	0.000106	-5.9e-05	-1.2e-05	-0.000223	0.000106	0.000864	0.000941
4.53333	0.000122	-3.4e-05	-1.6e-05	-0.000217	0.00011	0.00086	0.000938
4.55	0.000151	-9e-06	5e-06	-0.000201	0.000107	0.000856	0.000947
4.56667	0.000127	-1.1e-05	0	-0.000183	0.000128	0.000871	0.000964
4.58333	0.000105	-8e-06	-3e-06	-0.000172	0.000153	0.000896	0.000971
4.6	9.9e-05	1e-06	-1.6e-05	-0.000161	0.000179	0.000905	0.000969
4.61667	0.000117	-8e-06	-3.3e-05	-0.00015	0.000148	0.000895	0.000954
4.63333	0.000118	-3.2e-05	-3.1e-05	-0.000167	0.000119	0.000876	0.000953
4.65	0.000133	-6.2e-05	-9e-06	-0.000175	7.7e-05	0.000873	0.000948
4.66667	0.000157	-8.7e-05	2.5e-05	-0.000179	8.2e-05	0.000877	0.00096
4.68333	0.000176	-9.1e-05	5.9e-05	-0.00015	8.6e-05	0.000876	0.000963
4.7	0.000175	-0.000106	5.2e-05	-0.00013	0.000114	0.000872	0.000967
4.71667	0.000155	-0.000111	6.4e-05	-0.000114	0.000124	0.000885	0.000959
4.73333	0.000155	-0.000134	6.1e-05	-0.000115	0.000125	0.000899	0.000949
4.75	0.000154	-0.000118	0.000109	-0.000125	0.000108	0.000886	0.000936
4.76667	0.000138	-9.3e-05	0.000106	-0.000143	9.4e-05	0.000852	0.000936
4.78333	8.4e-05	-3.6e-05	8.9e-05	-0.000155	9.6e-05	0.000833	0.000947
4.8	2.2e-05	1.1e-05	2.8e-05	-0.000158	0.000118	0.000845	0.00097
4.81667	2.4e-05	2.9e-05	1.8e-05	-0.000172	0.000135	0.000864	0.000986
4.83333	6.6e-05	1.2e-05	3.9e-05	-0.000182	0.00015	0.000874	0.000983
4.85	0.000108	-2.3e-05	9.5e-05	-0.000209	0.000137	0.00087	0.000963
4.86667	9.7e-05	-2.6e-05	9.4e-05	-0.000207	0.000125	0.000885	0.000946
4.88333	8e-05	-2.1e-05	7.4e-05	-0.000207	0.000105	0.00089	0.000946
4.9	6.7e-05	-1.1e-05	3.6e-05	-0.000162	9.8e-05	0.000909	0.000953
4.91667	7e-05	-1.4e-05	5.4e-05	-0.000133	9.2e-05	0.000884	0.000951
4.93333	4.9e-05	-1.2e-05	6.1e-05	-0.000118	7.6e-05	0.000862	0.000932
4.95	4.2e-05	-2.2e-05	4.7e-05	-0.000137	8.1e-05	0.000835	0.000936
4.96667	5.5e-05	-6e-05	1.9e-05	-0.000161	8.9e-05	0.000846	0.00095
4.98333	0.000102	-9.7e-05	1e-05	-0.000176	0.000107	0.000876	0.000991
5	0.000157	-0.000105	4.9e-05	-0.000184	0.000112	0.000899	0.001
5.01667	0.000168	-8.6e-05	9.5e-05	-0.000187	0.000107	0.0009	0.00101
5.03333	0.000142	-6.4e-05	0.000115	-0.000175	0.000109	0.000902	0.000987
5.05	8.6e-05	-5e-05	9.8e-05	-0.000172	8.8e-05	0.000903	0.000981
5.06667	6.8e-05	-5e-06	5e-05	-0.000157	7.8e-05	0.000918	0.000998
5.08333	8e-05	5e-06	2.5e-05	-0.000158	7.5e-05	0.000915	0.00102
5.1	0.000129	-1.2e-05	1.8e-05	-0.000146	9.8e-05	0.000912	0.00103
5.11667	0.000164	-8.7e-05	5e-05	-0.000156	0.000106	0.000907	0.00103
5.13333	0.000175	-0.000115	9.8e-05	-0.00017	9.6e-05	0.000891	0.00101
5.15	0.000129	-0.000128	0.000133	-0.000197	7.6e-05	0.000882	0.00102
5.16667	0.000104	-0.000122	0.000126	-0.000205	8.2e-05	0.00088	0.00105
5.18333	0.000113	-0.00014	9.7e-05	-0.000202	9.7e-05	0.000916	0.00109
5.2	0.00017	-0.000147	6.1e-05	-0.000185	9.9e-05	0.000951	0.00111
5.21667	0.000178	-0.000118	7.4e-05	-0.000168	7.7e-05	0.00097	0.00112
5.23333	0.000149	-8.2e-05	0.000102	-0.000162	4.3e-05	0.000973	0.00115
5.25	0.000101	-5.3e-05	0.000142	-0.000163	3.6e-05	0.000971	0.00118
5.26667	8.5e-05	-6.1e-05	0.000146	-0.000174	4.8e-05	0.000994	0.00119
5.28333	6.6e-05	-9.3e-05	0.00012	-0.000172	6.9e-05	0.00101	0.00119
5.3	7.2e-05	-0.00013	8.7e-05	-0.000182	6.7e-05	0.00105	0.00119
5.31667	8.7e-05	-0.000145	7.1e-05	-0.000186	3.7e-05	0.00106	0.00121
5.33333	0.000113	-0.000123	6.5e-05	-0.000195	-2e-06	0.00108	0.0012
5.35	7.5e-05	-7.5e-05	8.4e-05	-0.000178	-7e-06	0.00106	0.00119
5.36667	3.7e-05	-2.7e-05	8.7e-05	-0.000173	7e-06	0.00103	0.00117
5.38333	1.4e-05	8e-06	0.000108	-0.000178	3.2e-05	0.000997	0.00117
5.4	6.2e-05	1e-05	0.000103	-0.000196	3.2e-05	0.000975	0.00118
5.41667	9e-05	-2.3e-05	0.000101	-0.000216	3.4e-05	0.000949	0.00118
5.43333	0.000111	-7.9e-05	0.0001	-0.000226	4.5e-05	0.000948	0.00115
5.45	0.000121	-0.000122	9.1e-05	-0.000245	6.1e-05	0.000952	0.0011
5.46667	0.000133	-0.000123	7e-05	-0.000241	6.2e-05	0.000947	0.00107
5.48333	0.000144	-0.000102	1.5e-05	-0.000227	5.4e-05	0.000931	0.00103
5.5	0.000116	-0.000108	-2.7e-05	-0.000196	4.9e-05	0.000907	0.00103
5.51667	0.00011	-0.000129	-1.9e-05	-0.000169	6.5e-05	0.00091	0.00103
5.53333	8.8e-05	-0.000128	8e-06	-0.000146	7.2e-05	0.000916	0.00106
5.55	9.2e-05	-7.2e-05	5.9e-05	-0.000148	5.8e-05	0.000911	0.00109
5.56667	9.4e-05	-2e-05	5.2e-05	-0.000174	3.7e-05	0.000906	0.00112
5.58333	0.000128	-1.7e-05	4.8e-05	-0.000204	1.3e-05	0.000909	0.00112
5.6	0.000155	-7.8e-05	2.4e-05	-0.000206	1.7e-05	0.000946	0.00112
5.61667	0.000163	-0.00016	1.1e-05	-0.000199	1.9e-05	0.00098	0.00114
5.63333	0.000139	-0.000181	3.6e-05	-0.000193	5.8e-05	0.00101	0.00116
5.65	0.000114	-0.000148	5.8e-05	-0.000189	8.2e-05	0.00103	0.00117
5.66667	0.000104	-7.6e-05	0.0001	-0.000182	0.000108	0.00105	0.00119
5.68333	0.000117	-6.9e-05	7.4e-05	-0.000186	0.000103	0.00108	0.00123
5.7	0.000126	-9.6e-05	4.6e-05	-0.000191	7.9e-05	0.00111	0.00128
5.71667	0.000134	-0.000133	6e-06	-0.000191	4.5e-05	0.00113	0.00132
5.73333	0.000123	-0.000147	-1.3e-05	-0.000172	3e-06	0.00116	0.00136
5.75	0.000108	-0.000136	-3.1e-05	-0.000178	-1.8e-05	0.00119	0.00137
5.76667	6.1e-05	-0.000138	-4.2e-05	-0.000196	-2.7e-05	0.00122	0.00139
5.78333	1.3e-05	-0.000127	-1.4e-05	-0.000225	-2.6e-05	0.00126	0.00142
5.8	1e-05	-0.000136	1.9e-05	-0.000238	-2.1e-05	0.0013	0.00146
5.81667	2.1e-05	-0.000141	4e-05	-0.00024	-2.2e-05	0.00136	0.00151
5.83333	5e-05	-0.000143	1.4e-05	-0.000231	-2e-05	0.00142	0.00157
5.85	1.4e-05	-0.000157	-2.6e-05	-0.000219	-3e-05	0.00148	0.00164
5.86667	1e-05	-0.000163	-7e-05	-0.000215	-4.3e-05	0.00152	0.00173
5.88333	0	-0.000181	-9.4e-05	-0.000219	-4.8e-05	0.0016	0.00181
5.9	4.1e-05	-0.000166	-8.4e-05	-0.000222	-3.3e-05	0.00168	0.00189
5.91667	6.9e-05	-0.00014	-7.9e-05	-0.000192	-1.5e-05	0.00178	0.00195
5.93333	9.5e-05	-0.000103	-7e-05	-0.000172	-1.3e-05	0.00188	0.00205
5.95	0.000108	-7.5e-05	-6.1e-05	-0.000157	-3.4e-05	0.00203	0.00216
5.96667	0.00012	-9.7e-05	-2.8e-05	-0.000196	-6.2e-05	0.00218	0.00232
5.98333	0.000124	-0.000151	1.6e-05	-0.000221	-7.7e-05	0.00233	0.00248
6	0.000112	-0.000222	3.5e-05	-0.00025	-8e-05	0.00246	0.00265
6.01667	0.0001	-0.000231	3.3e-05	-0.000238	-7.2e-05	0.00258	0.00285
6.03333	8.8e-05	-0.000199	4e-06	-0.000228	-7.5e-05	0.00267	0.00303
6.05	9e-05	-0.000149	-1e-05	-0.000206	-8.4e-05	0.00273	0.00322
6.06667	6.3e-05	-0.000153	-1e-05	-0.000225	-9.5e-05	0.00274	0.00337
6.08333	3.3e-05	-0.000184	8e-06	-0.000233	-9.7e-05	0.00274	0.00346
6.1	-2.7e-05	-0.000242	2.1e-05	-0.000264	-8.7e-05	0.00268	0.00348
6.11667	-5.6e-05	-0.000263	1.9e-05	-0.000264	-7.7e-05	0.00259	0.00343
6.13333	-6.8e-05	-0.00027	-1.1e-05	-0.000283	-5.9e-05	0.00247	0.00332
6.15	-2.8e-05	-0.00024	-4.9e-05	-0.000274	-5.3e-05	0.00242	0.00318
6.16667	-4e-06	-0.000246	-6.1e-05	-0.000259	-4.4e-05	0.00241	0.00303
6.18333	2e-05	-0.000255	-4.3e-05	-0.000222	-6.6e-05	0.00251	0.00289
6.2	-1e-05	-0.000266	-2e-05	-0.000206	-0.000102	0.0027	0.00279
6.21667	-1.7e-05	-0.000231	-1.6e-05	-0.000209	-0.000154	0.00307	0.0028
6.23333	-3.7e-05	-0.00018	-4.5e-05	-0.000239	-0.000173	0.00362	0.00293
6.25	-2.4e-05	-0.000137	-7e-05	-0.000283	-0.00016	0.00431	0.00321
6.26667	-4e-05	-0.00015	-9.7e-05	-0.000317	-0.000122	0.00497	0.00368
6.28333	-3.2e-05	-0.000176	-9.2e-05	-0.000333	-9.9e-05	0.00544	0.00429
6.3	-2.4e-05	-0.000209	-7.3e-05	-0.000308	-9.7e-05	0.00552	0.00495
6.31667	1.2e-05	-0.000186	-4.6e-05	-0.000269	-0.000112	0.00522	0.00549
6.33333	2.8e-05	-0.000174	-3.3e-05	-0.000245	-0.00012	0.00463	0.00576
6.35	3.4e-05	-0.000175	-5.4e-05	-0.000234	-0.00011	0.00393	0.00566
6.36667	3.6e-05	-0.00019	-9.6e-05	-0.000253	-0.00011	0.00325	0.00521
6.38333	3.3e-05	-0.000198	-0.000131	-0.000257	-0.000107	0.00268	0.00456
6.4	4.5e-05	-0.000192	-0.000138	-0.00027	-0.000114	0.00224	0.00386
6.41667	4.2e-05	-0.000194	-0.000129	-0.000282	-9.2e-05	0.00192	0.00321
6.43333	5.5e-05	-0.000197	-0.000137	-0.000311	-9.2e-05	0.00171	0.00269
6.45	4.5e-05	-0.000191	-0.00017	-0.000335	-0.000102	0.00158	0.00229
6.46667	4.1e-05	-0.000216	-0.000185	-0.000333	-0.000135	0.0015	0.00201
6.48333	9e-06	-0.000257	-0.000164	-0.000306	-0.000142	0.00144	0.00181
6.5	1.3e-05	-0.000317	-0.000117	-0.000294	-0.000141	0.0014	0.00164
6.51667	3.3e-05	-0.000336	-8.1e-05	-0.000298	-0.000128	0.00138	0.00154
6.53333	7.4e-05	-0.000292	-9.3e-05	-0.000316	-0.000126	0.00138	0.00148
6.55	8.8e-05	-0.000229	-0.000126	-0.000315	-0.000129	0.00139	0.00147
6.56667	7.8e-05	-0.000187	-0.000161	-0.000315	-0.000135	0.00138	0.00146
6.58333	7e-05	-0.000206	-0.000156	-0.000304	-0.000138	0.00135	0.00145
6.6	4.9e-05	-0.000268	-0.000125	-0.000293	-0.000126	0.0013	0.00143
6.61667	4.9e-05	-0.000312	-0.000104	-0.000299	-0.000126	0.00128	0.00143
6.63333	4.6e-05	-0.000326	-9.4e-05	-0.000311	-0.000131	0.00129	0.00143
6.65	5.3e-05	-0.000284	-0.000112	-0.000345	-0.000155	0.0013	0.00143
6.66667	1.2e-05	-0.000233	-0.000132	-0.000339	-0.000166	0.0013	0.00142
6.68333	-6.2e-05	-0.000211	-0.000135	-0.000336	-0.000174	0.00127	0.00141
6.7	-0.000118	-0.000235	-0.000106	-0.00031	-0.000181	0.00125	0.00141
6.71667	-0.000142	-0.000283	-7.7e-05	-0.00031	-0.000183	0.00124	0.00141
6.73333	-8.8e-05	-0.000309	-9.9e-05	-0.000317	-0.00017	0.00124	0.00141
6.75	-6.7e-05	-0.000293	-0.000149	-0.000334	-0.000155	0.00121	0.0014
6.76667	-1.1e-05	-0.00029	-0.000187	-0.000344	-0.000155	0.00116	0.00138
6.78333	8e-06	-0.000294	-0.000189	-0.000344	-0.000186	0.00113	0.00135
6.8	5.6e-05	-0.000332	-0.000182	-0.000337	-0.000213	0.00112	0.00132
6.81667	6.8e-05	-0.000341	-0.000164	-0.00033	-0.000228	0.00113	0.00128
6.83333	6.6e-05	-0.000348	-0.00014	-0.000324	-0.00022	0.00111	0.00124
6.85	3.8e-05	-0.000347	-0.000119	-0.00031	-0.00021	0.00106	0.00118
6.86667	-4e-06	-0.000337	-0.000118	-0.00031	-0.00022	0.00101	0.00114
6.88333	-4.9e-05	-0.000333	-0.000152	-0.000318	-0.00023	0.000965	0.00112
6.9	-6.1e-05	-0.000305	-0.000213	-0.000332	-0.000241	0.000919	0.00112
6.91667	-3.4e-05	-0.000314	-0.000275	-0.00033	-0.000231	0.000876	0.00111
6.93333	1.3e-05	-0.0003	-0.000294	-0.000324	-0.000234	0.000836	0.00108
6.95	4.2e-05	-0.000306	-0.000248	-0.000342	-0.000243	0.000802	0.00103
6.96667	4.4e-05	-0.000287	-0.000171	-0.000364	-0.000259	0.000781	0.000986
6.98333	4.5e-05	-0.000288	-0.000101	-0.000392	-0.000255	0.000764	0.000946
7	1.6e-05	-0.000286	-8.5e-05	-0.000386	-0.000232	0.000759	0.000901
7.01667	-1e-05	-0.000292	-0.000117	-0.000375	-0.000193	0.000738	0.000863
7.03333	-5.4e-05	-0.000292	-0.000167	-0.000339	-0.000178	0.000738	0.000825
7.05	-2.1e-05	-0.000279	-0.000188	-0.000314	-0.000188	0.000732	0.00081
7.06667	1.1e-05	-0.00026	-0.000176	-0.000316	-0.000225	0.00073	0.000798
7.08333	5.4e-05	-0.000256	-0.000147	-0.000331	-0.000251	0.000685	0.000786
7.1	4.9e-05	-0.000289	-0.000124	-0.000359	-0.000257	0.000638	0.000763
7.11667	5.4e-05	-0.000328	-0.000131	-0.000359	-0.000254	0.000593	0.000739
7.13333	4.1e-05	-0.000339	-0.000155	-0.000383	-0.000274	0.000577	0.00072
7.15	1e-05	-0.000317	-0.000196	-0.000386	-0.000313	0.000561	0.000713
7.16667	-5.7e-05	-0.000293	-0.000194	-0.00041	-0.000347	0.000554	0.000692
7.18333	-0.000107	-0.000294	-0.000186	-0.000401	-0.000336	0.000543	0.000658
7.2	-0.000107	-0.000312	-0.000162	-0.000411	-0.000314	0.000548	0.000618
7.21667	-5.8e-05	-0.000308	-0.000162	-0.000391	-0.000293	0.000551	0.000605
7.23333	-1e-06	-0.000286	-0.000158	-0.000385	-0.000299	0.000572	0.000621
7.25	2.3e-05	-0.00027	-0.000152	-0.00036	-0.000304	0.000585	0.000643
7.26667	1.8e-05	-0.000309	-0.000156	-0.000358	-0.000317	0.000602	0.000649
7.28333	-2.7e-05	-0.000366	-0.000176	-0.000347	-0.000321	0.00061	0.000638
7.3	-8.5e-05	-0.000391	-0.000232	-0.00035	-0.000323	0.000639	0.000619
7.31667	-0.00014	-0.000358	-0.000295	-0.000344	-0.000306	0.000681	0.000621
7.33333	-0.000143	-0.000301	-0.000349	-0.000362	-0.000298	0.000736	0.000641
7.35	-0.000116	-0.000273	-0.000356	-0.00038	-0.000295	0.000808	0.000693
7.36667	-4.5e-05	-0.00028	-0.000316	-0.000413	-0.000303	0.000888	0.000731
7.38333	1.3e-05	-0.000312	-0.000275	-0.000417	-0.000315	0.000987	0.000759
7.4	5.5e-05	-0.000349	-0.000255	-0.000407	-0.00032	0.00107	0.000754
7.41667	6e-05	-0.000376	-0.000247	-0.000378	-0.00032	0.00115	0.000781
7.43333	2.2e-05	-0.000376	-0.000238	-0.000381	-0.000307	0.00118	0.000815
7.45	-3e-05	-0.000361	-0.000233	-0.000392	-0.000298	0.00114	0.000876
7.46667	-8.9e-05	-0.000333	-0.000251	-0.000431	-0.000289	0.00103	0.000902
7.48333	-0.000111	-0.000326	-0.000259	-0.000447	-0.000276	0.0009	0.000904
7.5	-0.000103	-0.000328	-0.000269	-0.000454	-0.000272	0.000777	0.00086
7.51667	-0.000108	-0.000343	-0.000252	-0.000438	-0.000281	0.000683	0.000793
7.53333	-0.00014	-0.000344	-0.000245	-0.000414	-0.000316	0.00062	0.000712
7.55	-0.000201	-0.000311	-0.00023	-0.000402	-0.000356	0.000597	0.000645
7.56667	-0.000236	-0.000285	-0.000261	-0.000381	-0.000401	0.000583	0.000596
7.58333	-0.000236	-0.000282	-0.000286	-0.000366	-0.000437	0.000597	0.000577
7.6	-0.000215	-0.000321	-0.000276	-0.000357	-0.00046	0.000635	0.000578
7.61667	-0.0002	-0.000376	-0.000247	-0.000367	-0.000457	0.000721	0.000608
7.63333	-0.000182	-0.000426	-0.000218	-0.000371	-0.00044	0.000814	0.000639
7.65	-0.000146	-0.000495	-0.000237	-0.00036	-0.000422	0.000916	0.000665
7.66667	-0.000103	-0.000517	-0.000258	-0.000355	-0.000424	0.00102	0.000683
7.68333	-5.8e-05	-0.000519	-0.000309	-0.000382	-0.00042	0.00114	0.00072
7.7	-4.1e-05	-0.000476	-0.00035	-0.000423	-0.000405	0.00129	0.000783
7.71667	-3.7e-05	-0.000431	-0.00035	-0.00044	-0.000381	0.00149	0.000875
7.73333	-4e-05	-0.000398	-0.000295	-0.000432	-0.000367	0.00175	0.000987
7.75	-5.6e-05	-0.000365	-0.000251	-0.000417	-0.000367	0.00207	0.00111
7.76667	-0.000107	-0.000356	-0.000254	-0.00042	-0.00036	0.00243	0.00125
7.78333	-0.000213	-0.000353	-0.000279	-0.000426	-0.000359	0.00281	0.0014
7.8	-0.000248	-0.00035	-0.000281	-0.000419	-0.000361	0.00325	0.00158
7.81667	-0.000217	-0.000366	-0.000303	-0.000406	-0.000376	0.00377	0.0018
7.83333	-0.000138	-0.000362	-0.000342	-0.000392	-0.00039	0.00446	0.00202
7.85	-0.000143	-0.000393	-0.000377	-0.000386	-0.000402	0.0054	0.00229
7.86667	-0.000183	-0.000414	-0.000367	-0.000391	-0.000398	0.00669	0.00262
7.88333	-0.000187	-0.000458	-0.000365	-0.000398	-0.000402	0.00838	0.0031
7.9	-0.000145	-0.000481	-0.000363	-0.000422	-0.000404	0.01036	0.00372
7.91667	-0.000112	-0.000493	-0.000378	-0.000419	-0.000427	0.01231	0.00457
7.93333	-0.000125	-0.000469	-0.000349	-0.000416	-0.000438	0.0137	0.00564
7.95	-0.000149	-0.000426	-0.00034	-0.000395	-0.00044	0.01403	0.0069
7.96667	-0.000102	-0.000393	-0.000322	-0.000388	-0.000436	0.01314	0.00807
7.98333	-2.5e-05	-0.000418	-0.000343	-0.000402	-0.000435	0.01128	0.0088
8	7.4e-05	-0.000442	-0.000343	-0.000425	-0.000441	0.00897	0.00881
8.01667	8.1e-05	-0.000445	-0.000336	-0.000452	-0.000439	0.00674	0.0081
8.03333	2.6e-05	-0.000402	-0.0003	-0.000447	-0.000437	0.00485	0.00686
8.05	-0.000117	-0.000413	-0.000286	-0.000444	-0.000448	0.00338	0.0054
8.06667	-0.000228	-0.00043	-0.000274	-0.000454	-0.000457	0.0023	0.004
8.08333	-0.000288	-0.000468	-0.00027	-0.000481	-0.000456	0.00152	0.00284
8.1	-0.000272	-0.00044	-0.000253	-0.000501	-0.00043	0.00103	0.00198
8.11667	-0.00026	-0.000422	-0.000271	-0.000501	-0.000417	0.000695	0.00136
8.13333	-0.000277	-0.0004	-0.000315	-0.000497	-0.000427	0.000476	0.00094
8.15	-0.000288	-0.000425	-0.000348	-0.000492	-0.000463	0.000293	0.000639
8.16667	-0.000273	-0.000463	-0.000343	-0.000491	-0.000487	0.000174	0.000421
8.18333	-0.000227	-0.000473	-0.000325	-0.000487	-0.00049	0.0001	0.000255
8.2	-0.000208	-0.000456	-0.000298	-0.000489	-0.00048	6.4e-05	0.000132
8.21667	-0.000209	-0.000415	-0.000293	-0.000478	-0.000455	3.9e-05	6.5e-05
8.23333	-0.000247	-0.000435	-0.000273	-0.000478	-0.000439	3.4e-05	4.5e-05
8.25	-0.000255	-0.000449	-0.000293	-0.000471	-0.000408	6e-05	5.3e-05
8.26667	-0.000278	-0.00048	-0.000309	-0.000492	-0.000413	0.000126	5.8e-05
8.28333	-0.00026	-0.000453	-0.00034	-0.000497	-0.000408	0.000195	5.8e-05
8.3	-0.000274	-0.000474	-0.000377	-0.000504	-0.000432	0.000272	8.8e-05
8.31667	-0.000272	-0.000481	-0.000374	-0.000489	-0.000432	0.000337	0.000135
8.33333	-0.000291	-0.000513	-0.000375	-0.000502	-0.000446	0.000423	0.000188
8.35	-0.000264	-0.00047	-0.000355	-0.000509	-0.00045	0.000499	0.000231
8.36667	-0.000222	-0.000423	-0.000381	-0.000535	-0.000478	0.000575	0.000299
8.38333	-0.000168	-0.000391	-0.000375	-0.000534	-0.000502	0.000625	0.000405
8.4	-0.000193	-0.000426	-0.000366	-0.000539	-0.000522	0.000667	0.000529
8.41667	-0.000255	-0.000493	-0.000354	-0.000522	-0.000527	0.000703	0.000636
8.43333	-0.000318	-0.000529	-0.000365	-0.000525	-0.000535	0.000759	0.000698
8.45	-0.000335	-0.000538	-0.000356	-0.00052	-0.000564	0.000835	0.000713
8.46667	-0.000305	-0.000521	-0.000348	-0.000525	-0.000578	0.000951	0.000708
8.48333	-0.000272	-0.000519	-0.000345	-0.000516	-0.000578	0.0011	0.0007
8.5	-0.000219	-0.000507	-0.000383	-0.000514	-0.000535	0.00126	0.000717
8.51667	-0.00019	-0.000488	-0.000391	-0.000525	-0.000498	0.00135	0.000751
8.53333	-0.000181	-0.000454	-0.000402	-0.000536	-0.000464	0.00134	0.000801
8.55	-0.000209	-0.000405	-0.000386	-0.000533	-0.000486	0.00121	0.000851
8.56667	-0.000255	-0.000389	-0.00039	-0.000512	-0.000518	0.00101	0.000869
8.58333	-0.000272	-0.000399	-0.000382	-0.000503	-0.000546	0.000781	0.000831
8.6	-0.000228	-0.000455	-0.000369	-0.000518	-0.000527	0.000543	0.000726
8.61667	-0.00015	-0.000493	-0.000369	-0.00054	-0.000513	0.000351	0.000583
8.63333	-0.00011	-0.000504	-0.000351	-0.000552	-0.000505	0.000223	0.000426
8.65	-0.000134	-0.000518	-0.000353	-0.000546	-0.000513	0.000155	0.000289
8.66667	-0.000168	-0.00053	-0.000358	-0.000545	-0.00051	0.000129	0.000191
8.68333	-0.000153	-0.000562	-0.000412	-0.000548	-0.000506	0.000134	0.000136
8.7	-0.000117	-0.000558	-0.00045	-0.000577	-0.000532	0.000179	0.000119
8.71667	-0.000103	-0.000511	-0.000464	-0.00061	-0.000567	0.000226	0.000132
8.73333	-0.00013	-0.000474	-0.00045	-0.00063	-0.000608	0.000268	0.000192
8.75	-0.000171	-0.000434	-0.000442	-0.000604	-0.000625	0.000311	0.000276
8.76667	-0.000209	-0.000456	-0.000433	-0.000556	-0.000614	0.000384	0.000374
8.78333	-0.000269	-0.000438	-0.000416	-0.000528	-0.000615	0.000481	0.000453
8.8	-0.000319	-0.000417	-0.000415	-0.000531	-0.000602	0.000588	0.000506
8.81667	-0.000356	-0.000355	-0.000428	-0.000538	-0.000629	0.000695	0.000558
8.83333	-0.000337	-0.000356	-0.000431	-0.000529	-0.000603	0.000854	0.000622
8.85	-0.0003	-0.000405	-0.000418	-0.000513	-0.00061	0.00106	0.000722
8.86667	-0.000268	-0.000504	-0.000386	-0.000524	-0.000596	0.00138	0.000856
8.88333	-0.000251	-0.000553	-0.000385	-0.000549	-0.000624	0.00181	0.00106
8.9	-0.000235	-0.000566	-0.000387	-0.000564	-0.000612	0.0025	0.00136
8.91667	-0.00022	-0.000516	-0.000436	-0.000557	-0.000596	0.00358	0.00179
8.93333	-0.000235	-0.000491	-0.000448	-0.000551	-0.000584	0.00512	0.00242
8.95	-0.000283	-0.000472	-0.000454	-0.000568	-0.000588	0.00703	0.00338
8.96667	-0.000325	-0.000494	-0.000408	-0.00058	-0.000606	0.00886	0.00479
8.98333	-0.000315	-0.000497	-0.000395	-0.000593	-0.000614	0.01009	0.00666
9	-0.000284	-0.000519	-0.000409	-0.000597	-0.000624	0.01018	0.0087
9.01667	-0.000263	-0.00054	-0.000425	-0.000607	-0.000619	0.00918	0.01031
9.03333	-0.000288	-0.000584	-0.00044	-0.000603	-0.00061	0.00744	0.01089
9.05	-0.0003	-0.000581	-0.000391	-0.000597	-0.000597	0.00556	0.01023
9.06667	-0.000337	-0.000549	-0.000358	-0.000607	-0.000604	0.00391	0.00864
9.08333	-0.000342	-0.000504	-0.000309	-0.000617	-0.000614	0.00265	0.00667
9.1	-0.000384	-0.000481	-0.000314	-0.000618	-0.000637	0.00175	0.0048
9.11667	-0.000363	-0.000467	-0.000351	-0.000606	-0.000651	0.0011	0.00326
9.13333	-0.000343	-0.000429	-0.000398	-0.000606	-0.000666	0.000634	0.00215
9.15	-0.000295	-0.000403	-0.000441	-0.000609	-0.000675	0.000296	0.00138
9.16667	-0.000275	-0.000401	-0.000448	-0.000612	-0.000667	7.1e-05	0.00085
9.18333	-0.000254	-0.000435	-0.000449	-0.000616	-0.000656	-5.4e-05	0.000454
9.2	-0.000229	-0.000451	-0.000427	-0.000628	-0.000634	-0.000118	0.00018
9.21667	-0.000199	-0.000466	-0.000385	-0.00064	-0.000631	-0.000156	2e-06
9.23333	-0.000215	-0.000451	-0.000359	-0.000636	-0.000644	-0.000213	-9.9e-05
9.25	-0.000237	-0.000453	-0.000358	-0.000633	-0.000668	-0.000239	-0.00016
9.26667	-0.000278	-0.000445	-0.000405	-0.000635	-0.000686	-0.000255	-0.000183
9.28333	-0.000276	-0.000473	-0.000449	-0.000651	-0.000677	-0.000235	-0.00018
9.3	-0.000288	-0.000514	-0.000495	-0.000667	-0.000664	-0.000258	-0.000162
9.31667	-0.00029	-0.00055	-0.000507	-0.00067	-0.000652	-0.000265	-0.000167
9.33333	-0.000319	-0.000569	-0.000497	-0.000671	-0.000662	-0.000287	-0.000198
9.35	-0.00035	-0.000563	-0.000453	-0.000648	-0.000672	-0.000287	-0.000232
9.36667	-0.000376	-0.000558	-0.000418	-0.000627	-0.000675	-0.000291	-0.00025
9.38333	-0.000362	-0.000555	-0.00041	-0.000616	-0.000669	-0.000299	-0.000245
9.4	-0.000315	-0.000546	-0.000421	-0.000622	-0.000663	-0.000296	-0.000252
9.41667	-0.000289	-0.000534	-0.000447	-0.000627	-0.000672	-0.000302	-0.000259
9.43333	-0.000302	-0.000508	-0.000437	-0.000619	-0.00068	-0.000284	-0.000268
9.45	-0.000329	-0.000508	-0.000442	-0.000622	-0.000685	-0.000287	-0.000265
9.46667	-0.000317	-0.000507	-0.000415	-0.00064	-0.000686	-0.000286	-0.00025
9.48333	-0.000274	-0.000541	-0.000416	-0.000662	-0.000684	-0.000285	-0.000242
9.5	-0.000272	-0.00057	-0.000407	-0.000673	-0.000697	-0.000268	-0.000236
9.51667	-0.000308	-0.000613	-0.000435	-0.000671	-0.000693	-0.000267	-0.000244
9.53333	-0.000359	-0.000616	-0.000465	-0.000658	-0.000709	-0.000287	-0.000258
9.55	-0.000376	-0.000605	-0.000461	-0.000661	-0.000718	-0.000302	-0.000276
9.56667	-0.000326	-0.000573	-0.000442	-0.000658	-0.000758	-0.000281	-0.000284
9.58333	-0.000314	-0.000569	-0.000433	-0.000666	-0.000772	-0.000248	-0.000268
9.6	-0.000279	-0.000584	-0.000465	-0.000638	-0.00078	-0.000225	-0.000222
9.61667	-0.000333	-0.000619	-0.000513	-0.000629	-0.000761	-0.000216	-0.000179
9.63333	-0.000312	-0.000633	-0.000499	-0.000644	-0.00075	-0.00021	-0.000167
9.65	-0.000325	-0.000604	-0.000493	-0.000694	-0.000733	-0.0002	-0.000185
9.66667	-0.000304	-0.00059	-0.000457	-0.000729	-0.000731	-0.000201	-0.000207
9.68333	-0.000335	-0.00062	-0.000493	-0.00073	-0.000733	-0.000206	-0.000216
9.7	-0.000323	-0.000702	-0.000511	-0.000703	-0.000739	-0.000205	-0.000222
9.71667	-0.000301	-0.000733	-0.00056	-0.000699	-0.000732	-0.000194	-0.000226
9.73333	-0.000241	-0.000709	-0.000544	-0.000704	-0.000726	-0.000178	-0.000232
9.75	-0.000241	-0.000627	-0.0005	-0.000739	-0.000724	-0.00019	-0.00024
9.76667	-0.000245	-0.000557	-0.000441	-0.000739	-0.000725	-0.000211	-0.000252
9.78333	-0.0003	-0.000514	-0.000434	-0.000716	-0.000715	-0.000246	-0.000246
9.8	-0.000351	-0.000513	-0.00045	-0.000679	-0.000708	-0.000246	-0.000232
9.81667	-0.000402	-0.00052	-0.00043	-0.000668	-0.000715	-0.000236	-0.000212
9.83333	-0.000414	-0.000526	-0.000407	-0.000698	-0.000739	-0.000233	-0.000203
9.85	-0.000398	-0.000533	-0.000419	-0.000718	-0.000755	-0.000247	-0.000206
9.86667	-0.000402	-0.000558	-0.000473	-0.000733	-0.000755	-0.000269	-0.000217
9.88333	-0.000416	-0.000587	-0.000514	-0.000726	-0.000742	-0.000253	-0.000232
9.9	-0.000424	-0.000606	-0.000513	-0.000736	-0.000748	-0.000235	-0.000246
9.91667	-0.000389	-0.000608	-0.000516	-0.000751	-0.000772	-0.000223	-0.000244
9.93333	-0.000339	-0.00061	-0.000523	-0.000769	-0.000807	-0.000227	-0.000244
9.95	-0.000291	-0.000615	-0.000546	-0.000784	-0.000836	-0.000244	-0.000231
9.96667	-0.000256	-0.000607	-0.000549	-0.00078	-0.00084	-0.000243	-0.000229
9.98333	-0.000237	-0.0006	-0.00054	-0.000777	-0.000824	-0.000268	-0.000227
10	-0.000219	-0.000587	-0.000525	-0.000769	-0.000787	-0.000284	-0.00023
10.0167	-0.000219	-0.000609	-0.000521	-0.00077	-0.000776	-0.000321	-0.00024
10.0333	-0.00022	-0.0006	-0.000549	-0.000765	-0.000785	-0.000336	-0.000247
10.05	-0.000253	-0.000587	-0.000578	-0.000768	-0.000813	-0.00035	-0.000274
10.0667	-0.000274	-0.000576	-0.000597	-0.000763	-0.000821	-0.000347	-0.000289
10.0833	-0.000293	-0.000608	-0.000578	-0.000785	-0.000845	-0.000335	-0.000303
10.1	-0.000294	-0.000658	-0.000563	-0.000808	-0.000846	-0.000312	-0.000291
10.1167	-0.000289	-0.000688	-0.00058	-0.000841	-0.000863	-0.000294	-0.000276
10.1333	-0.000291	-0.000693	-0.000592	-0.000843	-0.000832	-0.000302	-0.000266
10.15	-0.000284	-0.000694	-0.000602	-0.000815	-0.000832	-0.000326	-0.000257
10.1667	-0.000285	-0.000697	-0.000575	-0.000795	-0.000812	-0.000354	-0.000263
10.1833	-0.000285	-0.000701	-0.000566	-0.000779	-0.00082	-0.000346	-0.000267
10.2	-0.000297	-0.000688	-0.000578	-0.00078	-0.000803	-0.000324	-0.000265
10.2167	-0.000321	-0.00066	-0.000577	-0.000758	-0.000795	-0.000296	-0.000253
10.2333	-0.00031	-0.000649	-0.000575	-0.000739	-0.000785	-0.000298	-0.00025
10.25	-0.000336	-0.000626	-0.000542	-0.000743	-0.000802	-0.000297	-0.000266
10.2667	-0.000375	-0.000619	-0.000525	-0.000781	-0.000836	-0.000294	-0.000286
10.2833	-0.000475	-0.000598	-0.000538	-0.000828	-0.000857	-0.000273	-0.000286
10.3	-0.000505	-0.000608	-0.000567	-0.000849	-0.000846	-0.000274	-0.000274
10.3167	-0.00047	-0.000645	-0.000615	-0.00085	-0.000822	-0.000282	-0.000263
10.3333	-0.000409	-0.000687	-0.000615	-0.000839	-0.000805	-0.000291	-0.000279
10.35	-0.000364	-0.000712	-0.000598	-0.000831	-0.000811	-0.000291	-0.000301
10.3667	-0.000365	-0.000694	-0.000559	-0.000809	-0.000814	-0.000278	-0.000313
10.3833	-0.000355	-0.000656	-0.000528	-0.000791	-0.000818	-0.000287	-0.000295
10.4	-0.00035	-0.00064	-0.000518	-0.000785	-0.000823	-0.000282	-0.000269
10.4167	-0.000341	-0.000644	-0.000521	-0.000796	-0.000818	-0.000285	-0.000241
10.4333	-0.000339	-0.000669	-0.000524	-0.000806	-0.000815	-0.000264	-0.000234
10.45	-0.000341	-0.000668	-0.000509	-0.000806	-0.000804	-0.00027	-0.00023
10.4667	-0.000337	-0.000651	-0.000523	-0.000789	-0.000808	-0.000294	-0.000259
10.4833	-0.000321	-0.000613	-0.000559	-0.000785	-0.000822	-0.000332	-0.000297
10.5	-0.000312	-0.000615	-0.000619	-0.00078	-0.000839	-0.00035	-0.000338
10.5167	-0.000312	-0.000649	-0.000632	-0.000798	-0.000859	-0.000344	-0.00035
10.5333	-0.00036	-0.000704	-0.000634	-0.00081	-0.000873	-0.000318	-0.000328
10.55	-0.00039	-0.000698	-0.000621	-0.000827	-0.000888	-0.000302	-0.00031
10.5667	-0.000426	-0.000655	-0.00062	-0.000839	-0.000902	-0.000287	-0.000287
10.5833	-0.000401	-0.000617	-0.000612	-0.000838	-0.000895	-0.000291	-0.000296
10.6	-0.000416	-0.000666	-0.000598	-0.000839	-0.000877	-0.000265	-0.00029
10.6167	-0.000405	-0.00072	-0.000566	-0.000831	-0.000846	-0.000249	-0.000289
10.6333	-0.000419	-0.000756	-0.000526	-0.000828	-0.000846	-0.000214	-0.000264
10.65	-0.000405	-0.000708	-0.000517	-0.000821	-0.000863	-0.000201	-0.000227
10.6667	-0.000405	-0.000691	-0.000535	-0.000813	-0.0009	-0.00016	-0.000182
10.6833	-0.000417	-0.0007	-0.000565	-0.000831	-0.00092	-0.000122	-0.000146
10.7	-0.000422	-0.000734	-0.000566	-0.000858	-0.000919	-6.3e-05	-0.000133
10.7167	-0.000432	-0.000752	-0.000571	-0.000889	-0.000889	-8e-06	-0.000136
10.7333	-0.000416	-0.000742	-0.000595	-0.000886	-0.000859	3.9e-05	-0.000119
10.75	-0.000405	-0.000762	-0.000645	-0.000881	-0.000842	8.2e-05	-8.9e-05
10.7667	-0.000373	-0.00082	-0.000669	-0.000875	-0.000844	0.000104	-2.6e-05
10.7833	-0.000332	-0.00089	-0.000694	-0.000882	-0.000854	0.000139	2.5e-05
10.8	-0.00031	-0.000901	-0.000705	-0.000886	-0.000857	0.000149	7.2e-05
10.8167	-0.000329	-0.000836	-0.000748	-0.000897	-0.000873	0.000161	8.2e-05
10.8333	-0.000405	-0.000767	-0.000737	-0.000891	-0.000872	0.000166	8.3e-05
10.85	-0.000435	-0.000739	-0.000695	-0.000871	-0.000871	0.000171	9.5e-05
10.8667	-0.000454	-0.000743	-0.000633	-0.000848	-0.000844	0.000161	0.000122
10.8833	-0.000427	-0.000738	-0.000616	-0.00085	-0.000833	0.000117	0.000162
10.9	-0.000442	-0.000751	-0.000643	-0.000865	-0.000831	5.2e-05	0.000184
10.9167	-0.000427	-0.000772	-0.000654	-0.000873	-0.000853	-6e-06	0.000181
10.9333	-0.000428	-0.000828	-0.000656	-0.000878	-0.000881	-6.6e-05	0.000129
10.95	-0.000436	-0.000836	-0.000584	-0.000888	-0.000903	-0.000125	4.1e-05
10.9667	-0.000474	-0.000845	-0.000533	-0.000905	-0.000911	-0.000214	-5.9e-05
10.9833	-0.000505	-0.000785	-0.000469	-0.000904	-0.000904	-0.000293	-0.00014
11	-0.000469	-0.000766	-0.000495	-0.000904	-0.000892	-0.000344	-0.000191
11.0167	-0.000437	-0.000743	-0.000513	-0.000897	-0.000872	-0.000364	-0.00023
11.0333	-0.000409	-0.000801	-0.000559	-0.000911	-0.000852	-0.000375	-0.000267
11.05	-0.000474	-0.000836	-0.000594	-0.000911	-0.000848	-0.000381	-0.000309
11.0667	-0.000489	-0.000858	-0.000638	-0.000913	-0.00087	-0.000395	-0.000338
11.0833	-0.000491	-0.000811	-0.000656	-0.000909	-0.000886	-0.000405	-0.000355
11.1	-0.00043	-0.000757	-0.000632	-0.00091	-0.000891	-0.000439	-0.000365
11.1167	-0.000403	-0.000756	-0.000603	-0.000907	-0.000877	-0.000456	-0.000389
11.1333	-0.000389	-0.000803	-0.000608	-0.000883	-0.000889	-0.000455	-0.000404
11.15	-0.000371	-0.000873	-0.000635	-0.000863	-0.000909	-0.000427	-0.00041
11.1667	-0.000363	-0.000846	-0.000641	-0.000853	-0.000935	-0.000376	-0.000379
11.1833	-0.000356	-0.00078	-0.000635	-0.000873	-0.000947	-0.000337	-0.000354
11.2	-0.000412	-0.000695	-0.00062	-0.000905	-0.000941	-0.000288	-0.000324
11.2167	-0.000452	-0.000686	-0.000641	-0.000935	-0.000935	-0.000283	-0.000343
11.2333	-0.00046	-0.000708	-0.000624	-0.000942	-0.000924	-0.000279	-0.000375
11.25	-0.000405	-0.000725	-0.000611	-0.000917	-0.000917	-0.000305	-0.000427
11.2667	-0.000368	-0.00072	-0.000569	-0.00089	-0.000887	-0.000317	-0.000433
11.2833	-0.000394	-0.000715	-0.000548	-0.000887	-0.000861	-0.000344	-0.000419
11.3	-0.000421	-0.000739	-0.000541	-0.000895	-0.000839	-0.000365	-0.00036
11.3167	-0.000429	-0.000776	-0.000557	-0.000884	-0.000844	-0.000397	-0.000332
11.3333	-0.000421	-0.000784	-0.000591	-0.000849	-0.000859	-0.000414	-0.000308
11.35	-0.000458	-0.000772	-0.000602	-0.000828	-0.000872	-0.000435	-0.000323
11.3667	-0.000501	-0.000768	-0.000611	-0.00083	-0.000881	-0.000453	-0.000322
11.3833	-0.000514	-0.000804	-0.000604	-0.000841	-0.000866	-0.000469	-0.000346
11.4	-0.00049	-0.000821	-0.00059	-0.000867	-0.000856	-0.00048	-0.000385
11.4167	-0.000479	-0.000791	-0.000538	-0.000894	-0.000845	-0.000482	-0.000441
11.4333	-0.000482	-0.000725	-0.000451	-0.000929	-0.00085	-0.000491	-0.000478
11.45	-0.000482	-0.000709	-0.000359	-0.000932	-0.000857	-0.000506	-0.000496
11.4667	-0.000441	-0.000722	-0.00031	-0.000933	-0.000863	-0.00051	-0.000506
11.4833	-0.000384	-0.00076	-0.000323	-0.000923	-0.000866	-0.000504	-0.0005
11.5	-0.000362	-0.000723	-0.000386	-0.000911	-0.000855	-0.00047	-0.000487
11.5167	-0.000401	-0.000723	-0.000448	-0.000886	-0.000857	-0.000457	-0.000473
11.5333	-0.000483	-0.00074	-0.000494	-0.000876	-0.000865	-0.000459	-0.000475
11.55	-0.000522	-0.000831	-0.000519	-0.000886	-0.000883	-0.000493	-0.000482
11.5667	-0.000534	-0.000887	-0.000544	-0.000899	-0.000886	-0.000504	-0.00048
11.5833	-0.000517	-0.000896	-0.000538	-0.000909	-0.000891	-0.000503	-0.000471
11.6	-0.000528	-0.000859	-0.000508	-0.000904	-0.000903	-0.000475	-0.000459
11.6167	-0.000508	-0.000804	-0.000454	-0.000902	-0.00092	-0.000479	-0.000462
11.6333	-0.000473	-0.000777	-0.000424	-0.000883	-0.000912	-0.000474	-0.000468
11.65	-0.000416	-0.000783	-0.000416	-0.000884	-0.000892	-0.000488	-0.000478
11.6667	-0.000385	-0.000808	-0.000426	-0.000888	-0.000863	-0.000477	-0.000478
11.6833	-0.000362	-0.000829	-0.000456	-0.000917	-0.000867	-0.000492	-0.000485
11.7	-0.000373	-0.000819	-0.00047	-0.000924	-0.000878	-0.000498	-0.000497
11.7167	-0.000384	-0.000819	-0.000471	-0.000925	-0.000916	-0.000507	-0.000511
11.7333	-0.00043	-0.000822	-0.000414	-0.000914	-0.000923	-0.000506	-0.000522
11.75	-0.000442	-0.000837	-0.000334	-0.000915	-0.000928	-0.000505	-0.000504
11.7667	-0.000484	-0.000816	-0.000249	-0.000927	-0.000914	-0.000495	-0.000483
11.7833	-0.000493	-0.000783	-0.000215	-0.000935	-0.00091	-0.000491	-0.000463
11.8	-0.000534	-0.000777	-0.000207	-0.000939	-0.0009	-0.000497	-0.000476
11.8167	-0.000526	-0.000828	-0.000217	-0.000928	-0.000892	-0.000526	-0.000511
11.8333	-0.000535	-0.00088	-0.000211	-0.00092	-0.000903	-0.000541	-0.000534
11.85	-0.000483	-0.000882	-0.000206	-0.000908	-0.000925	-0.000561	-0.000543
11.8667	-0.000456	-0.000845	-0.000199	-0.000912	-0.00094	-0.000564	-0.000533
11.8833	-0.000405	-0.000806	-0.000184	-0.000908	-0.000928	-0.00058	-0.000536
11.9	-0.000425	-0.000787	-0.000218	-0.000914	-0.000923	-0.000579	-0.000543
11.9167	-0.000445	-0.000787	-0.000265	-0.000914	-0.000919	-0.00059	-0.000529
11.9333	-0.000506	-0.000774	-0.000345	-0.000924	-0.000923	-0.000575	-0.000515
11.95	-0.000527	-0.000761	-0.000405	-0.000906	-0.000911	-0.000572	-0.000499
11.9667	-0.000567	-0.00074	-0.000479	-0.000885	-0.000915	-0.000559	-0.000505
11.9833	-0.00058	-0.000755	-0.000547	-0.000887	-0.000927	-0.000562	-0.000516
12	-0.000617	-0.000778	-0.000599	-0.000933	-0.00095	-0.000556	-0.000532
12.0167	-0.000614	-0.000776	-0.000642	-0.000985	-0.000957	-0.000545	-0.000548
12.0333	-0.000601	-0.000771	-0.000664	-0.000997	-0.000958	-0.000531	-0.000534
12.05	-0.000544	-0.000781	-0.000695	-0.000975	-0.000957	-0.000513	-0.000502
12.0667	-0.000488	-0.000825	-0.000717	-0.000939	-0.000956	-0.000504	-0.000472
12.0833	-0.000455	-0.000836	-0.000733	-0.000913	-0.000947	-0.000498	-0.000464
12.1	-0.00049	-0.000822	-0.00074	-0.000905	-0.000926	-0.000496	-0.000463
12.1167	-0.000535	-0.000816	-0.000703	-0.000927	-0.000916	-0.000488	-0.000465
12.1333	-0.000544	-0.000854	-0.000697	-0.00097	-0.00091	-0.000478	-0.000469
12.15	-0.000497	-0.000882	-0.000664	-0.00102	-0.00091	-0.000465	-0.000489
12.1667	-0.000469	-0.000905	-0.000686	-0.00104	-0.000903	-0.00046	-0.000488
12.1833	-0.000471	-0.000851	-0.000674	-0.00106	-0.000897	-0.000458	-0.000466
12.2	-0.000493	-0.000806	-0.000682	-0.00106	-0.00088	-0.000461	-0.000425
12.2167	-0.000512	-0.000735	-0.000689	-0.00106	-0.000867	-0.000457	-0.0004
12.2333	-0.000534	-0.000741	-0.000693	-0.00105	-0.000871	-0.000448	-0.000415
12.25	-0.000549	-0.000762	-0.000696	-0.00104	-0.000885	-0.000432	-0.000441
12.2667	-0.000541	-0.000801	-0.000675	-0.00104	-0.0009	-0.000413	-0.000457
12.2833	-0.000502	-0.000809	-0.000679	-0.00104	-0.00091	-0.000392	-0.00043
12.3	-0.000441	-0.000771	-0.000695	-0.00103	-0.000938	-0.000365	-0.000409
12.3167	-0.000386	-0.000748	-0.000708	-0.00101	-0.000953	-0.00032	-0.000384
12.3333	-0.000331	-0.000719	-0.000703	-0.000975	-0.000951	-0.000245	-0.000352
12.35	-0.000294	-0.000758	-0.000688	-0.000963	-0.000919	-0.000164	-0.00029
12.3667	-0.000242	-0.000757	-0.000692	-0.000955	-0.000892	-8.9e-05	-0.000214
12.3833	-0.000202	-0.000768	-0.000709	-0.000957	-0.000854	-3.6e-05	-0.000164
12.4	-0.000133	-0.000752	-0.000733	-0.000953	-0.000831	4e-06	-0.000113
12.4167	-0.00011	-0.000754	-0.00077	-0.000963	-0.000812	2.4e-05	-8.9e-05
12.4333	-8.2e-05	-0.000734	-0.000819	-0.00099	-0.000831	4e-05	-4.7e-05
12.45	-8.9e-05	-0.000721	-0.000841	-0.00102	-0.00084	5.4e-05	-4.3e-05
12.4667	-3.2e-05	-0.00072	-0.000812	-0.00102	-0.000853	8.8e-05	-4.3e-05
12.4833	1.9e-05	-0.000742	-0.000742	-0.00101	-0.000859	0.000116	-7.1e-05
12.5	6.1e-05	-0.000746	-0.000702	-0.00101	-0.000884	0.000159	-5.9e-05
12.5167	6.2e-05	-0.000754	-0.000689	-0.00103	-0.000902	0.000203	-2.3e-05
12.5333	5.3e-05	-0.000764	-0.000692	-0.00104	-0.000912	0.000303	4.1e-05
12.55	2.7e-05	-0.00079	-0.000671	-0.00103	-0.000916	0.000469	0.000111
12.5667	-1.9e-05	-0.000788	-0.000635	-0.00101	-0.000914	0.000725	0.000217
12.5833	-0.000123	-0.000797	-0.00057	-0.000994	-0.000895	0.00104	0.000371
12.6	-0.000231	-0.000786	-0.00042	-0.000991	-0.00086	0.00135	0.000582
12.6167	-0.00037	-0.000795	9e-05	-0.000984	-0.000832	0.00156	0.000839
12.6333	-0.000439	-0.000779	0.00148	-0.000983	-0.000822	0.0016	0.0011
12.65	-0.000482	-0.000756	0.00461	-0.001	-0.000844	0.00148	0.00129
12.6667	-0.000473	-0.000747	0.0107	-0.00102	-0.000864	0.00128	0.00134
12.6833	-0.000481	-0.000755	0.02151	-0.00102	-0.000874	0.00109	0.00127
12.7	-0.000511	-0.000808	0.03954	-0.000999	-0.000846	0.000924	0.0011
12.7167	-0.000552	-0.000838	0.06764	-0.000987	-0.000819	0.000797	0.000918
12.7333	-0.000578	-0.000857	0.10773	-0.000981	-0.000798	0.000696	0.000779
12.75	-0.000553	-0.000824	0.1588	-0.000958	-0.000809	0.000636	0.000696
12.7667	-0.000515	-0.000807	0.21385	-0.000951	-0.000804	0.000583	0.000654
12.7833	-0.000494	-0.000795	0.26035	-0.000961	-0.000798	0.000519	0.000606
12.8	-0.000495	-0.000825	0.28449	-0.001	-0.000773	0.000469	0.000585
12.8167	-0.000498	-0.000825	0.27929	-0.00103	-0.000779	0.000424	0.000578
12.8333	-0.000494	-0.00082	0.24829	-0.00101	-0.000789	0.000431	0.000614
12.85	-0.000506	-0.000794	0.20198	-0.000983	-0.0008	0.00047	0.000687
12.8667	-0.000521	-0.000816	0.1519	-0.000946	-0.000787	0.000527	0.000808
12.8833	-0.000537	-0.000832	0.10604	-0.000926	-0.000768	0.000572	0.00101
12.9	-0.000513	-0.00085	0.06896	-0.000891	-0.000752	0.000606	0.00125
12.9167	-0.000483	-0.000823	0.04194	-0.000814	-0.000734	0.00069	0.00154
12.9333	-0.000454	-0.000819	0.02406	-0.000682	-0.000718	0.000819	0.0018
12.95	-0.000478	-0.000839	0.01319	-0.000509	-0.000706	0.000982	0.00203
12.9667	-0.000511	-0.000871	0.00699	-0.000327	-0.000699	0.00117	0.00225
12.9833	-0.000535	-0.000907	0.00363	-0.000181	-0.000684	0.00145	0.0025
13	-0.000525	-0.000903	0.00183	-7.6e-05	-0.000661	0.00184	0.00287
13.0167	-0.000523	-0.000913	0.00088	-3e-05	-0.000627	0.00233	0.00339
13.0333	-0.000508	-0.00088	0.000426	-1.1e-05	-0.00058	0.00277	0.00418
13.05	-0.000492	-0.00087	0.000162	-6e-06	-0.000519	0.00302	0.00516
13.0667	-0.000449	-0.000855	-2.4e-05	1.1e-05	-0.000446	0.00299	0.0062
13.0833	-0.000429	-0.000869	-0.000213	5.9e-05	-0.000373	0.00271	0.00693
13.1	-0.000437	-0.000895	-0.000338	0.000124	-0.000302	0.00226	0.00708
13.1167	-0.000491	-0.000918	-0.000399	0.000201	-0.000249	0.00176	0.00656
13.1333	-0.000553	-0.000932	-0.000399	0.000303	-0.000229	0.0013	0.00557
13.15	-0.000593	-0.000913	-0.000399	0.000453	-0.000234	0.000947	0.00439
13.1667	-0.000584	-0.000902	-0.00041	0.000659	-0.000253	0.000692	0.00327
13.1833	-0.00056	-0.000892	-0.000421	0.000936	-0.000243	0.000496	0.00233
13.2	-0.000544	-0.000906	-0.000426	0.00128	-0.000226	0.000323	0.00162
13.2167	-0.000553	-0.000896	-0.000444	0.00168	-0.000173	0.000163	0.00113
13.2333	-0.000585	-0.000902	-0.000479	0.00201	-0.000119	2e-05	0.000778
13.25	-0.000596	-0.000888	-0.000528	0.00215	-2.3e-05	-0.0001	0.000494
13.2667	-0.000595	-0.000881	-0.000557	0.00196	7.4e-05	-0.000202	0.000244
13.2833	-0.000585	-0.000837	-0.000577	0.00152	0.00024	-0.000289	3.7e-05
13.3	-0.00063	-0.000809	-0.000566	0.00102	0.000447	-0.000356	-0.000124
13.3167	-0.000679	-0.000803	-0.000567	0.000774	0.000688	-0.000413	-0.00025
13.3333	-0.000701	-0.000842	-0.000575	0.00148	0.000805	-0.000471	-0.000347
13.35	-0.000692	-0.000876	-0.000589	0.00451	0.000732	-0.000533	-0.000421
13.3667	-0.000687	-0.000882	-0.000599	0.01211	0.000464	-0.000583	-0.000469
13.3833	-0.000689	-0.000861	-0.000615	0.02731	0.000139	-0.000606	-0.000509
13.4	-0.000652	-0.000832	-0.000639	0.05294	-0.000161	-0.000604	-0.000524
13.4167	-0.000615	-0.000825	-0.000678	0.08983	-0.00038	-0.000587	-0.000531
13.4333	-0.000606	-0.000852	-0.00069	0.13454	-0.000554	-0.000572	-0.000531
13.45	-0.000606	-0.000904	-0.000727	0.17973	-0.000655	-0.000572	-0.000541
13.4667	-0.000582	-0.000946	-0.000726	0.21925	-0.000711	-0.000572	-0.000557
13.4833	-0.000537	-0.000938	-0.000737	0.25358	-0.000721	-0.000579	-0.000555
13.5	-0.000543	-0.0009	-0.000711	0.29356	-0.000721	-0.000575	-0.000546
13.5167	-0.000572	-0.000869	-0.000697	0.35462	-0.000708	-0.000576	-0.000523
13.5333	-0.000593	-0.000855	-0.000699	0.44235	-0.000687	-0.00056	-0.000524
13.55	-0.000591	-0.000839	-0.000703	0.54123	-0.000668	-0.000538	-0.000532
13.5667	-0.000611	-0.000853	-0.000735	0.62022	-0.000644	-0.000523	-0.000542
13.5833	-0.000639	-0.000865	-0.00075	0.65563	-0.000617	-0.000535	-0.000543
13.6	-0.00067	-0.000902	-0.000781	0.64527	-0.00059	-0.000573	-0.000546
13.6167	-0.000659	-0.000878	-0.000767	0.60299	-0.000571	-0.0006	-0.000566
13.6333	-0.000631	-0.000888	-0.000759	0.54435	-0.000555	-0.000606	-0.000592
13.65	-0.000601	-0.00088	-0.000712	0.47894	-0.000537	-0.000604	-0.00061
13.6667	-0.000604	-0.000911	-0.000702	0.41184	-0.000501	-0.000615	-0.000617
13.6833	-0.000654	-0.000916	-0.000635	0.34573	-0.000441	-0.000641	-0.000623
13.7	-0.000699	-0.000931	-0.00062	0.2822	-0.000293	-0.000638	-0.000628
13.7167	-0.000713	-0.000918	-0.000591	0.22261	0.000115	-0.000584	-0.000623
13.7333	-0.000688	-0.000906	-0.000653	0.16845	0.0013	-0.00047	-0.000597
13.75	-0.000662	-0.000868	-0.000709	0.12134	0.00421	-0.000301	-0.00055
13.7667	-0.000644	-0.000874	-0.000773	0.08269	0.01036	-3.9e-05	-0.000483
13.7833	-0.000658	-0.000879	-0.000779	0.05316	0.02158	0.000339	-0.00036
13.8	-0.000648	-0.000923	-0.00076	0.03238	0.03909	0.000852	-0.000153
13.8167	-0.000649	-0.000929	-0.000734	0.01889	0.0621	0.00146	0.000186
13.8333	-0.000607	-0.000929	-0.000728	0.01078	0.08708	0.00219	0.000641
13.85	-0.000617	-0.000916	-0.000744	0.00618	0.10979	0.00306	0.00119
13.8667	-0.000629	-0.00091	-0.000764	0.00369	0.12867	0.0041	0.00183
13.8833	-0.000666	-0.000896	-0.000786	0.00237	0.1471	0.0052	0.00258
13.9	-0.000652	-0.000882	-0.000799	0.00168	0.17278	0.00613	0.0035
13.9167	-0.000641	-0.000859	-0.000803	0.00129	0.21233	0.00657	0.00452
13.9333	-0.000634	-0.000877	-0.000826	0.00104	0.26365	0.00633	0.00549
13.95	-0.000677	-0.000892	-0.000842	0.00088	0.31311	0.00549	0.00613
13.9667	-0.000709	-0.000926	-0.000858	0.000785	0.34306	0.00429	0.00621
13.9833	-0.00073	-0.000952	-0.00082	0.000767	0.34431	0.00308	0.00568
14	-0.000723	-0.000972	-0.000776	0.000805	0.31991	0.00205	0.00469
14.0167	-0.00069	-0.000966	-0.000748	0.000901	0.27968	0.00127	0.00354
14.0333	-0.000677	-0.000919	-0.000746	0.00103	0.23256	0.000685	0.00247
14.05	-0.000651	-0.000885	-0.000757	0.00115	0.18445	0.000264	0.0016
14.0667	-0.000663	-0.000879	-0.000764	0.0012	0.13921	-2.5e-05	0.000943
14.0833	-0.000622	-0.000887	-0.000772	0.00108	0.09948	-0.000191	0.000453
14.1	-0.000577	-0.000883	-0.000765	0.000806	0.06696	-0.000273	9.9e-05
14.1167	-0.0005	-0.000896	-0.000758	0.000431	0.04228	-0.000316	-0.000145
14.1333	-0.000472	-0.000936	-0.00075	6.9e-05	0.02505	-0.000355	-0.0003
14.15	-0.00046	-0.000976	-0.000762	-0.000247	0.01401	-0.000384	-0.000389
14.1667	-0.0005	-0.000987	-0.000733	-0.000484	0.00747	-0.000256	-0.000438
14.1833	-0.000544	-0.000946	-0.000723	-0.000654	0.00382	0.000393	-0.000459
14.2	-0.000588	-0.000915	-0.000734	-0.000751	0.00185	0.00232	-0.000436
14.2167	-0.000579	-0.000877	-0.000811	-0.0008	0.000805	0.00688	-0.000245
14.2333	-0.000552	-0.000885	-0.000851	-0.000827	0.000249	0.0161	0.000376
14.25	-0.000543	-0.000898	-0.000865	-0.000848	-6.3e-05	0.03226	0.00187
14.2667	-0.000584	-0.000923	-0.000837	-0.000864	-0.000248	0.05659	0.00492
14.2833	-0.000637	-0.000931	-0.000826	-0.000869	-0.000347	0.08724	0.01029
14.3	-0.00067	-0.000931	-0.000801	-0.000861	-0.000397	0.11866	0.01877
14.3167	-0.000671	-0.000942	-0.000772	-0.000848	-0.00043	0.14326	0.03086
14.3333	-0.000663	-0.000959	-0.000773	-0.000852	-0.000471	0.15526	0.04618
14.35	-0.000676	-0.000947	-0.000819	-0.000876	-0.000515	0.15324	0.06271
14.3667	-0.000688	-0.000919	-0.000901	-0.000912	-0.000556	0.13977	0.07689
14.3833	-0.000685	-0.000893	-0.000939	-0.000954	-0.000601	0.11937	0.08502
14.4	-0.000673	-0.000911	-0.000919	-0.000979	-0.000655	0.09648	0.08516
14.4167	-0.000679	-0.000956	-0.000887	-0.000993	-0.000705	0.07452	0.078
14.4333	-0.000738	-0.000972	-0.000879	-0.000973	-0.00073	0.05557	0.06615
14.45	-0.000752	-0.000946	-0.000904	-0.000969	-0.00072	0.04034	0.05265
14.4667	-0.00075	-0.000878	-0.000887	-0.000977	-0.000701	0.02873	0.0399
14.4833	-0.000664	-0.000828	-0.000853	-0.000985	-0.000698	0.02011	0.0292
14.5	-0.000606	-0.000809	-0.000821	-0.000986	-0.000707	0.01382	0.02086
14.5167	-0.000529	-0.000795	-0.000822	-0.000979	-0.000732	0.00927	0.01462
14.5333	-0.000507	-0.000795	-0.000846	-0.001	-0.000747	0.00605	0.01004
14.55	-0.000468	-0.000799	-0.000837	-0.00102	-0.00077	0.00381	0.00676
14.5667	-0.000433	-0.00085	-0.000838	-0.00103	-0.00077	0.00234	0.00456
14.5833	-0.000378	-0.000883	-0.000824	-0.00102	-0.000776	0.00144	0.00342
14.6	-0.00037	-0.00089	-0.00084	-0.00103	-0.000787	0.00096	0.00362
14.6167	-0.000417	-0.000863	-0.000839	-0.00103	-0.000814	0.000812	0.0058
14.6333	-0.000524	-0.000835	-0.000854	-0.00103	-0.000814	0.000934	0.01087
14.65	-0.000609	-0.00085	-0.000846	-0.00103	-0.000795	0.00127	0.01972
14.6667	-0.000663	-0.000893	-0.000828	-0.00103	-0.000773	0.00174	0.03259
14.6833	-0.000651	-0.000964	-0.000797	-0.00105	-0.000783	0.00224	0.0482
14.7	-0.000669	-0.00101	-0.000802	-0.00105	-0.000802	0.00263	0.06364
14.7167	-0.000703	-0.00103	-0.000832	-0.00107	-0.000814	0.00275	0.07506
14.7333	-0.000751	-0.000975	-0.000868	-0.00107	-0.000812	0.00255	0.07964
14.75	-0.000748	-0.000934	-0.000863	-0.0011	-0.000807	0.00209	0.07674
14.7667	-0.000728	-0.000915	-0.000864	-0.0011	-0.000806	0.00152	0.06803
14.7833	-0.000737	-0.000962	-0.000829	-0.00112	-0.000811	0.001	0.05623
14.8	-0.000751	-0.000972	-0.000829	-0.00112	-0.00082	0.000546	0.04394
14.8167	-0.000745	-0.000976	-0.000791	-0.00112	-0.00084	0.000204	0.03289
14.8333	-0.000677	-0.000942	-0.000797	-0.0011	-0.000867	-6e-05	0.0239
14.85	-0.000644	-0.000921	-0.000759	-0.00107	-0.000909	-0.000252	0.017
14.8667	-0.000626	-0.000899	-0.000714	-0.00106	-0.00092	-0.000414	0.01189
14.8833	-0.000638	-0.000901	-0.000628	-0.00107	-0.000898	-0.000558	0.00815
14.9	-0.000649	-0.000933	-0.00051	-0.00109	-0.000852	-0.000649	0.00545
14.9167	-0.000649	-0.000977	-0.000301	-0.00112	-0.000829	-0.000684	0.0035
14.9333	-0.000652	-0.000999	9e-06	-0.00114	-0.000835	-0.000692	0.0021
14.95	-0.000606	-0.001	0.000396	-0.00113	-0.000844	-0.000704	0.00111
14.9667	-0.000543	-0.00098	0.000795	-0.00109	-0.000844	-0.000724	0.000439
14.9833	-0.000433	-0.000971	0.00116	-0.00107	-0.000831	-0.000735	2e-05
15	-0.000313	-0.000943	0.00134	-0.00108	-0.000825	-0.000747	-0.00022
15.0167	-0.000201	-0.000933	0.00128	-0.0011	-0.000817	-0.000773	-0.000352
15.0333	-0.000108	-0.000922	0.000967	-0.00108	-0.000817	-0.000783	-0.000412
15.05	-2.2e-05	-0.000936	0.000559	-0.00104	-0.000811	-0.000789	-0.000467
15.0667	4.8e-05	-0.000944	0.000165	-0.00102	-0.000809	-0.00078	-0.000531
15.0833	5.6e-05	-0.000944	-0.000174	-0.00102	-0.000812	-0.000796	-0.000598
15.1	-5.5e-05	-0.00094	-0.000435	-0.00103	-0.000839	-0.000814	-0.000658
15.1167	-0.000231	-0.00095	-0.000626	-0.00103	-0.000861	-0.000829	-0.000706
15.1333	-0.000421	-0.000969	-0.000732	-0.00104	-0.000881	-0.000818	-0.000736
15.15	-0.00053	-0.000981	-0.000788	-0.00105	-0.000865	-0.000772	-0.000753
15.1667	-0.000586	-0.000961	-0.000811	-0.00107	-0.000872	-0.000721	-0.000743
15.1833	-0.000597	-0.000935	-0.000824	-0.00106	-0.000861	-0.000688	-0.000747
15.2	-0.000635	-0.000919	-0.000826	-0.00103	-0.000881	-0.000704	-0.000745
15.2167	-0.000664	-0.000923	-0.000801	-0.00102	-0.000874	-0.000737	-0.000747
15.2333	-0.000674	-0.000926	-0.000767	-0.00104	-0.000897	-0.000774	-0.000738
15.25	-0.000651	-0.000889	-0.000723	-0.00106	-0.000905	-0.000783	-0.00073
15.2667	-0.000641	-0.000867	-0.000725	-0.00104	-0.000921	-0.000775	-0.000737
15.2833	-0.00065	-0.000869	-0.000693	-0.00103	-0.00092	-0.000763	-0.000738
15.3	-0.000674	-0.000926	-0.000654	-0.00105	-0.000935	-0.000731	-0.000735
15.3167	-0.000695	-0.000967	-0.000563	-0.00107	-0.000935	-0.000665	-0.000711
15.3333	-0.000732	-0.00097	-0.000538	-0.00107	-0.000929	-0.000567	-0.00069
15.35	-0.000731	-0.000955	-0.000553	-0.00106	-0.000891	-0.000464	-0.000661
15.3667	-0.000711	-0.000937	-0.000628	-0.00103	-0.000892	-0.000381	-0.000607
15.3833	-0.000656	-0.000945	-0.000702	-0.00102	-0.000897	-0.000306	-0.000545
15.4	-0.00061	-0.000928	-0.000767	-0.001	-0.000922	-0.000243	-0.000464
15.4167	-0.00039	-0.000917	-0.000827	-0.00101	-0.000927	-0.000203	-0.000411
15.4333	0.000258	-0.000894	-0.000865	-0.00102	-0.000931	-0.000206	-0.000356
15.45	0.00187	-0.000917	-0.00089	-0.00101	-0.000934	-0.00025	-0.000315
15.4667	0.00507	-0.000954	-0.000855	-0.000997	-0.000938	-0.000294	-0.00029
15.4833	0.01076	-0.000993	-0.000823	-0.000969	-0.00095	-0.000305	-0.000287
15.5	0.01959	-0.001	-0.00077	-0.000966	-0.000967	-0.000302	-0.000311
15.5167	0.03178	-0.001	-0.00078	-0.000959	-0.00097	-0.000298	-0.000322
15.5333	0.04651	-0.001	-0.000766	-0.000967	-0.000958	-0.000326	-0.000308
15.55	0.06155	-0.000961	-0.00079	-0.000955	-0.000924	-0.000347	-0.000284
15.5667	0.07344	-0.000895	-0.000786	-0.000944	-0.000896	-0.000388	-0.000273
15.5833	0.0785	-0.000827	-0.000826	-0.000921	-0.000881	-0.000427	-0.000302
15.6	0.07505	-0.000853	-0.00085	-0.000925	-0.000899	-0.000492	-0.000355
15.6167	0.064	-0.000908	-0.000887	-0.00093	-0.00092	-0.00056	-0.000416
15.6333	0.0489	-0.000965	-0.000896	-0.000934	-0.000944	-0.000634	-0.000472
15.65	0.03358	-0.000964	-0.000923	-0.000911	-0.00093	-0.000692	-0.000522
15.6667	0.02092	-0.000959	-0.000932	-0.000894	-0.000913	-0.000731	-0.000584
15.6833	0.01193	-0.00097	-0.000932	-0.000883	-0.00089	-0.000756	-0.000634
15.7	0.00622	-0.001	-0.00093	-0.000911	-0.000911	-0.000771	-0.000669
15.7167	0.00296	-0.00103	-0.000949	-0.000939	-0.00095	-0.000758	-0.000664
15.7333	0.00118	-0.00105	-0.000974	-0.000971	-0.000981	-0.00071	-0.000644
15.75	0.000308	-0.00107	-0.000954	-0.00098	-0.000969	-0.000624	-0.000587
15.7667	-0.00014	-0.00108	-0.000937	-0.001	-0.000939	-0.000543	-0.000511
15.7833	-0.000354	-0.00107	-0.000922	-0.00103	-0.000917	-0.000486	-0.000406
15.8	-0.000492	-0.00104	-0.000935	-0.00105	-0.00092	-0.000472	-0.000299
15.8167	-0.000593	-0.000999	-0.00092	-0.00103	-0.000913	-0.000476	-0.000207
15.8333	-0.000664	-0.000975	-0.000918	-0.001	-0.000917	-0.000485	-0.000155
15.85	-0.000676	-0.000987	-0.000901	-0.000963	-0.000922	-0.000501	-0.000167
15.8667	-0.00066	-0.00101	-0.00089	-0.000964	-0.000947	-0.000534	-0.000212
15.8833	-0.000642	-0.00101	-0.000872	-0.000969	-0.000953	-0.000582	-0.000288
15.9	-0.00064	-0.00097	-0.000875	-0.00097	-0.000953	-0.000631	-0.000352
15.9167	-0.000644	-0.000927	-0.000912	-0.000958	-0.000946	-0.000676	-0.000424
15.9333	-0.000667	-0.000908	-0.000916	-0.000952	-0.000951	-0.000702	-0.000477
15.95	-0.0007	-0.000928	-0.000912	-0.000961	-0.000951	-0.000711	-0.000525
15.9667	-0.000708	-0.000933	-0.000867	-0.000967	-0.000954	-0.000707	-0.000556
15.9833	-0.000691	-0.000948	-0.000859	-0.000983	-0.000952	-0.000714	-0.000587
16	-0.00067	-0.000961	-0.000857	-0.001	-0.000961	-0.000734	-0.000623
16.0167	-0.000687	-0.000993	-0.000874	-0.00103	-0.000963	-0.000769	-0.000667
16.0333	-0.000716	-0.00102	-0.000877	-0.00105	-0.00096	-0.000837	-0.000711
16.05	-0.000754	-0.00106	-0.000879	-0.00105	-0.000935	-0.0009	-0.000758
16.0667	-0.00076	-0.00111	-0.000872	-0.00106	-0.000908	-0.000951	-0.000796
16.0833	-0.000794	-0.00112	-0.000861	-0.00105	-0.000893	-0.000954	-0.000831
16.1	-0.0008	-0.00107	-0.000819	-0.00105	-0.000887	-0.000946	-0.000849
16.1167	-0.000827	-0.001	-0.000815	-0.00104	-0.000891	-0.000927	-0.000877
16.1333	-0.00079	-0.000956	-0.000846	-0.00104	-0.000884	-0.000908	-0.000898
16.15	-0.00078	-0.000979	-0.000926	-0.00103	-0.000887	-0.000887	-0.000923
16.1667	-0.000726	-0.000997	-0.00095	-0.00102	-0.000886	-0.000838	-0.00092
16.1833	-0.000705	-0.00104	-0.000944	-0.00101	-0.000895	-0.000759	-0.00092
16.2	-0.000662	-0.00106	-0.000883	-0.000994	-0.000882	-0.00062	-0.000899
16.2167	-0.000688	-0.00109	-0.000861	-0.000991	-0.000841	-0.000432	-0.00089
16.2333	-0.000718	-0.00107	-0.000862	-0.00101	-0.000767	-0.000207	-0.000878
16.25	-0.000764	-0.00101	-0.000902	-0.00102	-0.000671	9e-06	-0.000889
16.2667	-0.000796	-0.000957	-0.000928	-0.00103	-0.000569	0.000148	-0.000899
16.2833	-0.000834	-0.000941	-0.000913	-0.00101	-0.000434	0.000163	-0.000897
16.3	-0.000855	-0.000963	-0.00089	-0.000978	-0.000301	4.7e-05	-0.000885
16.3167	-0.000813	-0.000998	-0.000881	-0.00096	-0.000163	-0.000133	-0.000867
16.3333	-0.000762	-0.00103	-0.000931	-0.000961	-0.000113	-0.000299	-0.000841
16.35	-0.000732	-0.00103	-0.000988	-0.000968	-0.000162	-0.000433	-0.000804
16.3667	-0.000743	-0.00102	-0.00102	-0.000955	-0.000328	-0.000541	-0.000759
16.3833	-0.00074	-0.00102	-0.000999	-0.00094	-0.000527	-0.000642	-0.00075
16.4	-0.000731	-0.00104	-0.001	-0.000926	-0.000714	-0.000714	-0.000769
16.4167	-0.000737	-0.00104	-0.00101	-0.000936	-0.000841	-0.000778	-0.000811
16.4333	-0.000752	-0.000992	-0.00102	-0.000936	-0.000923	-0.00083	-0.000841
16.45	-0.000767	-0.000953	-0.000955	-0.000946	-0.000964	-0.00088	-0.000847
16.4667	-0.000765	-0.000958	-0.000913	-0.000943	-0.000989	-0.000913	-0.000856
16.4833	-0.000777	-0.000985	-0.000859	-0.000955	-0.000997	-0.000922	-0.000866
16.5	-0.000779	-0.000995	-0.00086	-0.000961	-0.000979	-0.000916	-0.000886
16.5167	-0.000794	-0.000966	-0.000872	-0.00097	-0.000953	-0.000861	-0.000878
16.5333	-0.000782	-0.000964	-0.000906	-0.000992	-0.000931	-0.000808	-0.00084
16.55	-0.000759	-0.000973	-0.000957	-0.000999	-0.000938	-0.000744	-0.000761
16.5667	-0.000726	-0.000998	-0.000983	-0.00101	-0.000941	-0.000719	-0.000655
16.5833	-0.000716	-0.000975	-0.000995	-0.000977	-0.000934	-0.000687	-0.000527
16.6	-0.000731	-0.000941	-0.00097	-0.000949	-0.000927	-0.000664	-0.000365
16.6167	-0.000744	-0.000924	-0.000919	-0.000913	-0.000949	-0.000653	-0.000148
16.6333	-0.000754	-0.000947	-0.000857	-0.000891	-0.00098	-0.000658	0.000101
16.65	-0.000778	-0.000974	-0.000828	-0.000887	-0.000993	-0.000687	0.000328
16.6667	-0.000802	-0.000947	-0.000847	-0.000881	-0.000967	-0.000734	0.000471
16.6833	-0.000798	-0.000901	-0.00089	-0.000894	-0.000952	-0.0008	0.000473
16.7	-0.000773	-0.000857	-0.000901	-0.000904	-0.000948	-0.000866	0.000354
16.7167	-0.00077	-0.000838	-0.000889	-0.000939	-0.000985	-0.000913	0.000134
16.7333	-0.000776	-0.000792	-0.000861	-0.000956	-0.00101	-0.000938	-9e-05
16.75	-0.000784	-0.000717	-0.00087	-0.000968	-0.00103	-0.000956	-0.0003
16.7667	-0.000752	-0.000599	-0.000906	-0.000979	-0.00102	-0.000957	-0.000457
16.7833	-0.00075	-0.000394	-0.000963	-0.000991	-0.00102	-0.00097	-0.000598
16.8	-0.000722	-5.3e-05	-0.000999	-0.001	-0.00102	-0.000964	-0.000698
16.8167	-0.000709	0.000441	-0.000995	-0.00099	-0.00102	-0.000957	-0.000793
16.8333	-0.000611	0.00107	-0.000975	-0.000974	-0.00101	-0.000916	-0.000829
16.85	-0.000481	0.00188	-0.000949	-0.00096	-0.00101	-0.000868	-0.000839
16.8667	-0.000255	0.00289	-0.000916	-0.000948	-0.00102	-0.000801	-0.000804
16.8833	-4.2e-05	0.00411	-0.000868	-0.000927	-0.00104	-0.000743	-0.000779
16.9	0.000139	0.00556	-0.000797	-0.000911	-0.00104	-0.000687	-0.000749
16.9167	0.000197	0.0072	-0.000778	-0.000907	-0.00102	-0.000642	-0.00072
16.9333	0.000139	0.00906	-0.000786	-0.000912	-0.00101	-0.000602	-0.00068
16.95	-3.7e-05	0.01095	-0.00085	-0.000916	-0.00101	-0.000553	-0.000635
16.9667	-0.000269	0.01287	-0.000887	-0.000923	-0.00101	-0.000487	-0.000581
16.9833	-0.000519	0.01465	-0.000898	-0.000924	-0.00102	-0.000345	-0.000528
17	-0.000692	0.01632	-0.000891	-0.000916	-0.000999	-0.000141	-0.00046
17.0167	-0.000791	0.01766	-0.000894	-0.000899	-0.000999	0.000157	-0.000377
17.0333	-0.000803	0.0186	-0.0009	-0.000902	-0.00101	0.000526	-0.000247
17.05	-0.000768	0.01898	-0.000871	-0.000914	-0.00103	0.00101	-4.2e-05
17.0667	-0.000729	0.01884	-0.00084	-0.000927	-0.00104	0.00161	0.000252
17.0833	-0.000691	0.01816	-0.000807	-0.000933	-0.00104	0.00237	0.000649
17.1	-0.000701	0.01701	-0.000824	-0.000933	-0.00104	0.00328	0.00113
17.1167	-0.000705	0.01554	-0.000833	-0.000936	-0.00103	0.00428	0.00174
17.1333	-0.000706	0.01383	-0.000864	-0.000932	-0.00104	0.00537	0.00251
17.15	-0.000708	0.012	-0.000859	-0.000934	-0.00103	0.00653	0.00347
17.1667	-0.000728	0.01005	-0.000835	-0.000932	-0.00104	0.00773	0.00455
17.1833	-0.000749	0.00811	-0.000824	-0.000933	-0.00104	0.00891	0.00571
17.2	-0.000729	0.00627	-0.000839	-0.000941	-0.00103	0.00996	0.00693
17.2167	-0.000708	0.00464	-0.000899	-0.000957	-0.001	0.01082	0.00816
17.2333	-0.00072	0.00323	-0.000941	-0.000972	-0.000987	0.01145	0.00935
17.25	-0.00077	0.00209	-0.000973	-0.000963	-0.000991	0.0118	0.01042
17.2667	-0.000787	0.0012	-0.000993	-0.000922	-0.00101	0.01187	0.01131
17.2833	-0.000773	0.00058	-0.00101	-0.000865	-0.00103	0.01166	0.01198
17.3	-0.000738	0.000131	-0.00101	-0.000811	-0.00103	0.01121	0.01238
17.3167	-0.000724	-0.000193	-0.000994	-0.000802	-0.00103	0.01056	0.0125
17.3333	-0.000738	-0.000438	-0.000974	-0.000817	-0.00104	0.00975	0.01231
17.35	-0.000768	-0.000611	-0.000926	-0.000849	-0.00105	0.00887	0.01185
17.3667	-0.00079	-0.000705	-0.00091	-0.000869	-0.00105	0.00805	0.01115
17.3833	-0.000788	-0.000772	-0.000895	-0.000871	-0.00103	0.00734	0.01025
17.4	-0.00077	-0.000793	-0.000938	-0.000876	-0.00103	0.00667	0.00921
17.4167	-0.000775	-0.000841	-0.000959	-0.000868	-0.00104	0.00597	0.0081
17.4333	-0.000768	-0.000855	-0.000971	-0.000877	-0.00106	0.00517	0.00697
17.45	-0.000764	-0.000891	-0.000927	-0.00086	-0.00106	0.00429	0.00588
17.4667	-0.000751	-0.000883	-0.000861	-0.000839	-0.00106	0.00338	0.00489
17.4833	-0.000767	-0.000897	-0.000791	-0.000818	-0.00105	0.00251	0.00399
17.5	-0.000785	-0.000904	-0.000787	-0.00082	-0.00105	0.00174	0.00319
17.5167	-0.000775	-0.000933	-0.00083	-0.000833	-0.00104	0.0011	0.00246
17.5333	-0.00073	-0.000969	-0.00091	-0.000828	-0.00103	0.000568	0.00182
17.55	-0.000702	-0.000988	-0.000967	-0.00082	-0.00105	0.000149	0.00126
17.5667	-0.000706	-0.000991	-0.00101	-0.000814	-0.00107	-0.000174	0.000777
17.5833	-0.000736	-0.000983	-0.00102	-0.000835	-0.00109	-0.000411	0.000362
17.6	-0.000735	-0.000982	-0.000974	-0.000865	-0.0011	-0.000598	2.1e-05
17.6167	-0.000713	-0.000983	-0.000923	-0.000906	-0.00109	-0.000724	-0.00023
17.6333	-0.000689	-0.000984	-0.000867	-0.000928	-0.00108	-0.00081	-0.000412
17.65	-0.000707	-0.000988	-0.00088	-0.000935	-0.00106	-0.000838	-0.000538
17.6667	-0.000748	-0.00101	-0.000904	-0.000924	-0.00106	-0.000878	-0.000637
17.6833	-0.000776	-0.00103	-0.000913	-0.000929	-0.00108	-0.000907	-0.0007
17.7	-0.000742	-0.00104	-0.000866	-0.000936	-0.0011	-0.000937	-0.000747
17.7167	-0.000731	-0.00103	-0.000801	-0.000945	-0.00109	-0.000907	-0.000772
17.7333	-0.000741	-0.00102	-0.000769	-0.000932	-0.00106	-0.000851	-0.000776
17.75	-0.000816	-0.00101	-0.000773	-0.000915	-0.00103	-0.000765	-0.000736
17.7667	-0.000811	-0.000991	-0.00079	-0.000894	-0.00104	-0.000658	-0.00062
17.7833	-0.00078	-0.000915	-0.000804	-0.000884	-0.00103	-0.000559	-0.000402
17.8	-0.000722	-0.000844	-0.000821	-0.000873	-0.00103	-0.000479	-4.5e-05
17.8167	-0.000708	-0.000741	-0.000846	-0.000857	-0.00104	-0.00047	0.000422
17.8333	-0.000694	-0.000631	-0.000881	-0.000842	-0.00105	-0.000504	0.000919
17.85	-0.00064	-0.000452	-0.000885	-0.000805	-0.00105	-0.000581	0.0013
17.8667	-0.000514	-0.000251	-0.000891	-0.000789	-0.00102	-0.000666	0.00145
17.8833	-0.000367	-7.3e-05	-0.000875	-0.000759	-0.00099	-0.000753	0.00137
17.9	-0.000214	3.3e-05	-0.000907	-0.000757	-0.000986	-0.000821	0.00109
17.9167	-0.00016	5e-05	-0.000915	-0.000719	-0.000995	-0.000874	0.000722
17.9333	-0.000172	-2.2e-05	-0.000927	-0.000681	-0.00101	-0.000898	0.000343
17.95	-0.000277	-0.000167	-0.000918	-0.00065	-0.00101	-0.000858	3.2e-05
17.9667	-0.000394	-0.000376	-0.000927	-0.000641	-0.00102	-0.000684	-0.000193
17.9833	-0.000488	-0.000567	-0.000931	-0.000656	-0.00103	-0.00027	-0.000341
18	-0.000546	-0.00071	-0.000909	-0.000668	-0.00104	0.000495	-0.000411
18.0167	-0.000591	-0.000806	-0.000888	-0.000709	-0.00104	0.00173	-0.000378
18.0333	-0.000647	-0.000878	-0.00087	-0.000751	-0.00103	0.00345	-0.000134
18.05	-0.000712	-0.000937	-0.000873	-0.000783	-0.00103	0.00553	0.000443
18.0667	-0.000736	-0.000961	-0.000874	-0.000792	-0.00105	0.00768	0.00148
18.0833	-0.000754	-0.000966	-0.000897	-0.0008	-0.00107	0.00953	0.00303
18.1	-0.000719	-0.000984	-0.000888	-0.000801	-0.00109	0.0107	0.005
18.1167	-0.000702	-0.000991	-0.000904	-0.0008	-0.0011	0.011	0.00714
18.1333	-0.000659	-0.00103	-0.000895	-0.000778	-0.00111	0.01044	0.00909
18.15	-0.000656	-0.00103	-0.000937	-0.000766	-0.00108	0.00924	0.01046
18.1667	-0.00068	-0.00105	-0.000916	-0.000752	-0.00104	0.00771	0.01102
18.1833	-0.000711	-0.00103	-0.000907	-0.000766	-0.00102	0.00611	0.01072
18.2	-0.000749	-0.00105	-0.000874	-0.000796	-0.00102	0.00464	0.00973
18.2167	-0.000749	-0.00102	-0.000896	-0.000848	-0.00102	0.00336	0.0083
18.2333	-0.000745	-0.00102	-0.000914	-0.000866	-0.00102	0.00235	0.00672
18.25	-0.000734	-0.000969	-0.000929	-0.000871	-0.00103	0.00153	0.00522
18.2667	-0.000748	-0.000921	-0.000921	-0.000846	-0.00106	0.000902	0.0039
18.2833	-0.000776	-0.000881	-0.000912	-0.000835	-0.00108	0.000406	0.00282
18.3	-0.00076	-0.000908	-0.000899	-0.00081	-0.00109	2.8e-05	0.00195
18.3167	-0.00071	-0.000949	-0.000898	-0.000797	-0.00108	-0.000256	0.00125
18.3333	-0.000655	-0.000977	-0.000875	-0.000793	-0.0011	-0.000464	0.000699
18.35	-0.000638	-0.000973	-0.000864	-0.000804	-0.00108	-0.000604	0.000279
18.3667	-0.000632	-0.000982	-0.000853	-0.0008	-0.00108	-0.000727	-1.9e-05
18.3833	-0.000577	-0.00103	-0.000876	-0.000762	-0.00107	-0.000828	-0.00025
18.4	-0.000443	-0.00106	-0.000876	-0.00063	-0.0011	-0.000922	-0.000411
18.4167	-0.000215	-0.0011	-0.000858	-0.00039	-0.00111	-0.000972	-0.000539
18.4333	0.000132	-0.00107	-0.000818	-3.3e-05	-0.00109	-0.000989	-0.000639
18.45	0.000645	-0.00103	-0.000809	0.000335	-0.00104	-0.000994	-0.000738
18.4667	0.00139	-0.000955	-0.000819	0.000633	-0.00102	-0.000998	-0.000818
18.4833	0.0023	-0.000925	-0.00085	0.000799	-0.00104	-0.00102	-0.000863
18.5	0.00319	-0.000931	-0.000876	0.000841	-0.00109	-0.00104	-0.000885
18.5167	0.00374	-0.000957	-0.000887	0.000792	-0.00111	-0.00106	-0.000898
18.5333	0.00381	-0.00099	-0.000883	0.000659	-0.00111	-0.00108	-0.000909
18.55	0.00341	-0.001	-0.000865	0.000497	-0.00109	-0.00107	-0.000929
18.5667	0.00273	-0.00102	-0.000864	0.00033	-0.00109	-0.00105	-0.00092
18.5833	0.00201	-0.000995	-0.00086	0.000215	-0.00108	-0.00103	-0.000909
18.6	0.0014	-0.00097	-0.000879	0.000151	-0.00107	-0.00103	-0.000873
18.6167	0.000974	-0.000937	-0.000911	0.000109	-0.00104	-0.00103	-0.00089
18.6333	0.000705	-0.000967	-0.000951	5.4e-05	-0.00103	-0.00104	-0.000908
18.65	0.000534	-0.001	-0.000963	-5.1e-05	-0.00103	-0.00104	-0.00094
18.6667	0.000379	-0.00103	-0.00093	-0.000148	-0.00103	-0.00103	-0.000948
18.6833	0.000177	-0.000998	-0.00089	-0.000238	-0.00104	-0.00102	-0.000955
18.7	-7.3e-05	-0.000977	-0.000852	-0.000301	-0.00103	-0.00102	-0.000946
18.7167	-0.000306	-0.000944	-0.000872	-0.000383	-0.00101	-0.00103	-0.000949
18.7333	-0.000482	-0.000921	-0.000904	-0.00046	-0.000972	-0.00104	-0.000948
18.75	-0.000572	-0.000893	-0.000961	-0.00053	-0.000958	-0.00104	-0.000966
18.7667	-0.000635	-0.000906	-0.000959	-0.000589	-0.00098	-0.00105	-0.000942
18.7833	-0.000674	-0.000952	-0.000951	-0.00065	-0.00103	-0.00107	-0.00093
18.8	-0.000713	-0.000992	-0.000912	-0.000706	-0.00105	-0.0011	-0.000903
18.8167	-0.00071	-0.00102	-0.000901	-0.000742	-0.00105	-0.00111	-0.000921
18.8333	-0.000714	-0.00104	-0.00089	-0.000771	-0.00105	-0.00109	-0.000927
18.85	-0.000716	-0.00105	-0.000888	-0.000793	-0.00106	-0.00106	-0.000945
18.8667	-0.000737	-0.00104	-0.000876	-0.000811	-0.00106	-0.00104	-0.000956
18.8833	-0.000753	-0.000995	-0.000862	-0.000807	-0.00106	-0.00103	-0.000978
18.9	-0.000773	-0.000984	-0.000855	-0.000808	-0.00104	-0.00104	-0.001
18.9167	-0.000814	-0.000971	-0.000876	-0.000825	-0.00105	-0.00107	-0.001
18.9333	-0.000839	-0.000995	-0.000886	-0.00085	-0.00107	-0.00109	-0.000983
18.95	-0.000828	-0.00098	-0.000908	-0.000859	-0.00111	-0.00111	-0.000939
18.9667	-0.000774	-0.000963	-0.00089	-0.000843	-0.00112	-0.00112	-0.000916
18.9833	-0.000699	-0.000954	-0.000911	-0.000824	-0.00113	-0.0011	-0.000917
19	-0.00068	-0.00095	-0.000907	-0.000818	-0.0011	-0.00108	-0.000951
19.0167	-0.000687	-0.000978	-0.000924	-0.000815	-0.00107	-0.00106	-0.000976
19.0333	-0.000711	-0.000961	-0.000906	-0.000825	-0.00105	-0.00108	-0.000995
19.05	-0.000672	-0.000966	-0.000902	-0.000829	-0.00106	-0.00109	-0.000992
19.0667	-0.000613	-0.000932	-0.000926	-0.000859	-0.00108	-0.00111	-0.001
19.0833	-0.000565	-0.000926	-0.000933	-0.000874	-0.00114	-0.00112	-0.001
19.1	-0.000557	-0.000908	-0.000919	-0.000872	-0.00119	-0.00113	-0.001
19.1167	-0.000559	-0.000888	-0.000848	-0.000843	-0.00123	-0.00113	-0.000981
19.1333	-0.000552	-0.000854	-0.000795	-0.000826	-0.00121	-0.00113	-0.000958
19.15	-0.000524	-0.000793	-0.000732	-0.000836	-0.00118	-0.00109	-0.000928
19.1667	-0.000488	-0.000748	-0.000682	-0.000857	-0.00116	-0.00106	-0.000928
19.1833	-0.000441	-0.000713	-0.000634	-0.000877	-0.00116	-0.00105	-0.000945
19.2	-0.00039	-0.000707	-0.00064	-0.000888	-0.00115	-0.00107	-0.000972
19.2167	-0.000344	-0.00069	-0.000659	-0.000886	-0.00114	-0.00108	-0.000969
19.2333	-0.000345	-0.000694	-0.000681	-0.000878	-0.00113	-0.00108	-0.00096
19.25	-0.000398	-0.000748	-0.000685	-0.00087	-0.00113	-0.00106	-0.000959
19.2667	-0.000459	-0.000805	-0.000695	-0.000883	-0.00113	-0.00104	-0.000978
19.2833	-0.000511	-0.00085	-0.000725	-0.000912	-0.00112	-0.00101	-0.000988
19.3	-0.000529	-0.000834	-0.000735	-0.000929	-0.00111	-0.000944	-0.000989
19.3167	-0.000571	-0.000871	-0.000765	-0.000923	-0.00109	-0.00089	-0.000983
19.3333	-0.000574	-0.000908	-0.000769	-0.00088	-0.00109	-0.000839	-0.000992
19.35	-0.000568	-0.000927	-0.000772	-0.000849	-0.00109	-0.000816	-0.000983
19.3667	-0.000523	-0.000898	-0.000757	-0.000819	-0.00112	-0.00081	-0.000951
19.3833	-0.000501	-0.00086	-0.000753	-0.000831	-0.00115	-0.000814	-0.000905
19.4	-0.000508	-0.000897	-0.000758	-0.000835	-0.00117	-0.00083	-0.000858
19.4167	-0.000548	-0.000924	-0.00074	-0.00086	-0.00117	-0.000845	-0.000843
19.4333	-0.000574	-0.000968	-0.000715	-0.00086	-0.00118	-0.000865	-0.000823
19.45	-0.00056	-0.000967	-0.000719	-0.000866	-0.00116	-0.00088	-0.000827
19.4667	-0.000527	-0.000978	-0.000755	-0.000863	-0.00116	-0.000898	-0.00081
19.4833	-0.000519	-0.000981	-0.000815	-0.000874	-0.00115	-0.00092	-0.000829
19.5	-0.000553	-0.000965	-0.000853	-0.000881	-0.00118	-0.00094	-0.000846
19.5167	-0.000589	-0.000961	-0.000905	-0.000884	-0.0012	-0.000956	-0.000887
19.5333	-0.000612	-0.000932	-0.000923	-0.000885	-0.00122	-0.00098	-0.000897
19.55	-0.000616	-0.000962	-0.000938	-0.000894	-0.00119	-0.001	-0.00089
19.5667	-0.000638	-0.00098	-0.000915	-0.000902	-0.00117	-0.00102	-0.000876
19.5833	-0.000651	-0.00102	-0.000917	-0.000917	-0.00115	-0.00101	-0.000871
19.6	-0.000668	-0.00102	-0.000919	-0.000916	-0.00117	-0.000993	-0.000889
19.6167	-0.000649	-0.00102	-0.000946	-0.000906	-0.00118	-0.000988	-0.000896
19.6333	-0.000621	-0.00103	-0.000968	-0.000882	-0.00119	-0.00101	-0.000914
19.65	-0.000554	-0.00102	-0.000968	-0.000887	-0.00119	-0.00105	-0.000916
19.6667	-0.000481	-0.000988	-0.000967	-0.000927	-0.0012	-0.00107	-0.000918
19.6833	-0.000438	-0.000954	-0.00094	-0.000976	-0.00119	-0.00107	-0.000905
19.7	-0.000459	-0.000923	-0.000972	-0.000989	-0.0012	-0.00105	-0.00091
19.7167	-0.000507	-0.000901	-0.000977	-0.000957	-0.00119	-0.00106	-0.000937
19.7333	-0.000517	-0.000884	-0.00101	-0.000924	-0.00119	-0.00106	-0.000956
19.75	-0.000489	-0.000916	-0.000979	-0.000923	-0.00117	-0.00107	-0.000948
19.7667	-0.000473	-0.000979	-0.000954	-0.00094	-0.00117	-0.00108	-0.000914
19.7833	-0.000521	-0.00104	-0.00091	-0.000957	-0.0012	-0.0011	-0.00091
19.8	-0.000572	-0.00109	-0.000879	-0.000942	-0.00123	-0.00109	-0.000931
19.8167	-0.000626	-0.0011	-0.000876	-0.000934	-0.00123	-0.00107	-0.000954
19.8333	-0.000634	-0.00111	-0.000889	-0.000903	-0.00118	-0.00104	-0.000961
19.85	-0.000637	-0.00107	-0.000931	-0.000893	-0.00114	-0.00102	-0.000949
19.8667	-0.00064	-0.00102	-0.000951	-0.000884	-0.00115	-0.00101	-0.000961
19.8833	-0.00064	-0.000949	-0.000963	-0.000904	-0.00117	-0.001	-0.00097
19.9	-0.000684	-0.000907	-0.000946	-0.000898	-0.00119	-0.00102	-0.000991
19.9167	-0.000691	-0.000901	-0.000926	-0.000874	-0.00118	-0.00103	-0.000987
19.9333	-0.000732	-0.000928	-0.000897	-0.000846	-0.00115	-0.00105	-0.000978
19.95	-0.000713	-0.000959	-0.000875	-0.00085	-0.00115	-0.00105	-0.000954
19.9667	-0.000723	-0.000958	-0.000855	-0.000876	-0.00115	-0.00105	-0.000931
19.9833	-0.000679	-0.000943	-0.000838	-0.000901	-0.00116	-0.00103	-0.000919
20	-0.000661	-0.000953	-0.00085	-0.000913	-0.00116	-0.001	-0.000934
20.0167	-0.000614	-0.000998	-0.000855	-0.000909	-0.00117	-0.000977	-0.000955
20.0333	-0.000559	-0.00106	-0.000839	-0.000912	-0.00119	-0.000985	-0.000987
20.05	-0.000497	-0.0011	-0.000806	-0.000925	-0.00121	-0.001	-0.000983
20.0667	-0.00046	-0.00109	-0.000791	-0.000947	-0.0012	-0.00103	-0.000987
20.0833	-0.000473	-0.00108	-0.000823	-0.000955	-0.0012	-0.00103	-0.00097
20.1	-0.000513	-0.00105	-0.000852	-0.000939	-0.00119	-0.00104	-0.000976
20.1167	-0.000535	-0.00106	-0.000865	-0.000934	-0.0012	-0.00102	-0.000961
20.1333	-0.000554	-0.0011	-0.00086	-0.000924	-0.0012	-0.00101	-0.000955
20.15	-0.000559	-0.00114	-0.000867	-0.00092	-0.0012	-0.000998	-0.000943
20.1667	-0.000583	-0.00117	-0.000909	-0.000898	-0.00119	-0.000994	-0.000948
20.1833	-0.000595	-0.00114	-0.000935	-0.000885	-0.00119	-0.000958	-0.000945
20.2	-0.000594	-0.0011	-0.00095	-0.000894	-0.00118	-0.000895	-0.000933
20.2167	-0.0006	-0.00102	-0.000917	-0.000918	-0.00118	-0.00083	-0.000911
20.2333	-0.000616	-0.000992	-0.000901	-0.000952	-0.00119	-0.000786	-0.000888
20.25	-0.000627	-0.00101	-0.000877	-0.000969	-0.0012	-0.000785	-0.000854
20.2667	-0.000588	-0.00103	-0.000892	-0.000978	-0.00119	-0.000794	-0.0008
20.2833	-0.000519	-0.00105	-0.0009	-0.000975	-0.00118	-0.000827	-0.000744
20.3	-0.000499	-0.00104	-0.000896	-0.000971	-0.00118	-0.00086	-0.00071
20.3167	-0.000556	-0.00105	-0.000877	-0.000962	-0.00119	-0.000912	-0.000701
20.3333	-0.000656	-0.00102	-0.000876	-0.000951	-0.00119	-0.000956	-0.000721
20.35	-0.000702	-0.000999	-0.000909	-0.000948	-0.00119	-0.000982	-0.000752
20.3667	-0.000677	-0.000991	-0.000927	-0.000947	-0.00117	-0.000994	-0.000807
20.3833	-0.000602	-0.00101	-0.00092	-0.000943	-0.00118	-0.00101	-0.000849
20.4	-0.000499	-0.00105	-0.000895	-0.000938	-0.00119	-0.00104	-0.000883
20.4167	-0.000372	-0.00106	-0.000867	-0.000935	-0.00119	-0.00106	-0.000883
20.4333	-0.000138	-0.00106	-0.000843	-0.000946	-0.00117	-0.00105	-0.000878
20.45	0.000156	-0.00102	-0.000842	-0.00094	-0.00117	-0.00103	-0.000877
20.4667	0.000489	-0.00099	-0.000887	-0.000934	-0.00117	-0.001	-0.000901
20.4833	0.000728	-0.000981	-0.000929	-0.000929	-0.00119	-0.00101	-0.000932
20.5	0.000843	-0.00104	-0.000939	-0.000947	-0.00121	-0.00103	-0.000947
20.5167	0.000809	-0.00111	-0.0009	-0.000951	-0.00122	-0.00105	-0.000939
20.5333	0.000612	-0.00113	-0.000882	-0.000926	-0.00122	-0.00106	-0.000932
20.55	0.000313	-0.0011	-0.000873	-0.000897	-0.0012	-0.00102	-0.000949
20.5667	-1.6e-05	-0.00107	-0.000884	-0.000897	-0.00116	-0.000913	-0.000975
20.5833	-0.000285	-0.00106	-0.000869	-0.000929	-0.00114	-0.000755	-0.000983
20.6	-0.000461	-0.00107	-0.000869	-0.000948	-0.00115	-0.000559	-0.000964
20.6167	-0.000543	-0.00107	-0.000872	-0.000946	-0.00116	-0.000357	-0.00093
20.6333	-0.000561	-0.00104	-0.000909	-0.000907	-0.00117	-0.000189	-0.000878
20.65	-0.000549	-0.001	-0.000932	-0.000877	-0.00115	-9e-05	-0.000757
20.6667	-0.000589	-0.00097	-0.000947	-0.000839	-0.00114	-8.6e-05	-0.000561
20.6833	-0.000619	-0.000955	-0.000916	-0.000837	-0.00116	-0.000141	-0.000304
20.7	-0.00067	-0.000932	-0.000907	-0.000845	-0.00118	-0.00026	-6.6e-05
20.7167	-0.000675	-0.000848	-0.000909	-0.000868	-0.00119	-0.0004	9.3e-05
20.7333	-0.000694	-0.000751	-0.000943	-0.000875	-0.00118	-0.000556	0.000151
20.75	-0.000664	-0.000642	-0.000973	-0.000878	-0.00117	-0.000677	0.000107
20.7667	-0.000622	-0.000569	-0.000996	-0.000888	-0.00116	-0.000763	1.8e-05
20.7833	-0.000598	-0.00049	-0.00101	-0.0009	-0.00115	-0.000821	-0.00012
20.8	-0.000643	-0.000393	-0.000986	-0.000907	-0.00115	-0.000875	-0.000274
20.8167	-0.000699	-0.000275	-0.000968	-0.000916	-0.00115	-0.000929	-0.000465
20.8333	-0.000727	-0.000145	-0.000933	-0.000926	-0.00118	-0.000979	-0.000628
20.85	-0.000733	-8e-05	-0.000905	-0.000931	-0.00118	-0.00102	-0.000757
20.8667	-0.000758	-6.9e-05	-0.00085	-0.00091	-0.00119	-0.00105	-0.000797
20.8833	-0.000775	-0.000132	-0.000842	-0.000887	-0.0012	-0.00106	-0.00082
20.9	-0.000739	-0.000195	-0.000853	-0.000876	-0.00122	-0.00107	-0.000826
20.9167	-0.000687	-0.000279	-0.000895	-0.000881	-0.00123	-0.00107	-0.000873
20.9333	-0.000681	-0.000339	-0.000929	-0.000899	-0.00121	-0.0011	-0.000915
20.95	-0.000735	-0.000433	-0.00096	-0.000905	-0.00121	-0.00112	-0.000953
20.9667	-0.000788	-0.000516	-0.000979	-0.000906	-0.0012	-0.00113	-0.00097
20.9833	-0.000796	-0.000646	-0.000926	-0.000892	-0.0012	-0.00113	-0.000991
21	-0.000782	-0.000748	-0.000844	-0.000883	-0.00118	-0.00113	-0.00101
21.0167	-0.000764	-0.000841	-0.000779	-0.000885	-0.00117	-0.00114	-0.00105
21.0333	-0.000747	-0.000868	-0.000809	-0.000886	-0.00118	-0.00114	-0.00106
21.05	-0.000725	-0.000897	-0.000888	-0.000893	-0.0012	-0.00114	-0.00107
21.0667	-0.000699	-0.000913	-0.000972	-0.000906	-0.0012	-0.00113	-0.00105
21.0833	-0.000672	-0.00096	-0.001	-0.00093	-0.00119	-0.00113	-0.00105
21.1	-0.000656	-0.000979	-0.001	-0.00095	-0.00118	-0.00114	-0.00104
21.1167	-0.000683	-0.000999	-0.000966	-0.000956	-0.00116	-0.00115	-0.00104
21.1333	-0.000726	-0.000995	-0.000952	-0.000968	-0.00115	-0.00117	-0.00105
21.15	-0.000764	-0.000992	-0.000956	-0.00097	-0.00115	-0.00118	-0.00106
21.1667	-0.000757	-0.000976	-0.000976	-0.00097	-0.00116	-0.00118	-0.00107
21.1833	-0.000744	-0.000953	-0.000967	-0.000956	-0.00117	-0.00116	-0.00109
21.2	-0.000736	-0.000947	-0.000945	-0.000966	-0.00119	-0.00116	-0.00109
21.2167	-0.000715	-0.000962	-0.000929	-0.00099	-0.00121	-0.00117	-0.00108
21.2333	-0.000687	-0.000981	-0.000939	-0.00102	-0.00123	-0.00117	-0.00105
21.25	-0.000653	-0.000973	-0.000949	-0.00103	-0.00123	-0.00116	-0.00103
21.2667	-0.000656	-0.000959	-0.000958	-0.00101	-0.00122	-0.00115	-0.00103
21.2833	-0.000679	-0.00094	-0.000952	-0.000964	-0.00121	-0.00113	-0.00103
21.3	-0.000718	-0.00094	-0.000954	-0.000928	-0.0012	-0.0011	-0.00104
21.3167	-0.000729	-0.000944	-0.000951	-0.000942	-0.00119	-0.00107	-0.00102
21.3333	-0.000724	-0.000958	-0.000958	-0.00097	-0.00117	-0.00105	-0.00102
21.35	-0.0007	-0.000956	-0.000947	-0.001	-0.00116	-0.00104	-0.00102
21.3667	-0.000723	-0.000926	-0.000931	-0.000983	-0.00116	-0.00103	-0.00105
21.3833	-0.000757	-0.000881	-0.000904	-0.000959	-0.00117	-0.00102	-0.00105
21.4	-0.000799	-0.000856	-0.000893	-0.000943	-0.0012	-0.00101	-0.00104
21.4167	-0.000767	-0.000858	-0.000892	-0.000963	-0.00123	-0.000992	-0.00102
21.4333	-0.00072	-0.000907	-0.000883	-0.000979	-0.00123	-0.000998	-0.000997
21.45	-0.000677	-0.000938	-0.000902	-0.000974	-0.00121	-0.00102	-0.000978
21.4667	-0.000696	-0.000961	-0.000923	-0.000947	-0.00116	-0.00104	-0.000953
21.4833	-0.000718	-0.000949	-0.000994	-0.000943	-0.00114	-0.00107	-0.000926
21.5	-0.000725	-0.000962	-0.00103	-0.000948	-0.00114	-0.0011	-0.000905
21.5167	-0.00071	-0.000995	-0.00102	-0.000967	-0.00119	-0.00112	-0.00091
21.5333	-0.000695	-0.00103	-0.000943	-0.000973	-0.00123	-0.00112	-0.000932
21.55	-0.000691	-0.00105	-0.000869	-0.000995	-0.00126	-0.00111	-0.00096
21.5667	-0.000654	-0.00105	-0.000848	-0.00101	-0.00124	-0.00111	-0.000969
21.5833	-0.000614	-0.00106	-0.00087	-0.001	-0.00123	-0.00114	-0.000974
21.6	-0.000562	-0.00103	-0.000897	-0.000983	-0.00125	-0.00115	-0.000974
21.6167	-0.00057	-0.00101	-0.000913	-0.000988	-0.00127	-0.00115	-0.000997
21.6333	-0.000603	-0.000971	-0.000919	-0.001	-0.00125	-0.00113	-0.00101
21.65	-0.000655	-0.000964	-0.000942	-0.001	-0.0012	-0.00114	-0.00102
21.6667	-0.000682	-0.000972	-0.000926	-0.000978	-0.00116	-0.00116	-0.00103
21.6833	-0.000683	-0.00101	-0.000905	-0.000975	-0.00116	-0.00118	-0.00105
21.7	-0.000672	-0.00102	-0.000866	-0.000982	-0.00117	-0.00119	-0.00107
21.7167	-0.000688	-0.000995	-0.00089	-0.000995	-0.0012	-0.00117	-0.00107
21.7333	-0.000712	-0.000964	-0.00092	-0.000998	-0.00121	-0.00114	-0.00105
21.75	-0.000742	-0.000925	-0.000923	-0.000994	-0.00121	-0.00112	-0.00102
21.7667	-0.00072	-0.00092	-0.000893	-0.000995	-0.00118	-0.00112	-0.000994
21.7833	-0.000686	-0.000903	-0.000828	-0.000989	-0.00117	-0.0011	-0.00098
21.8	-0.000645	-0.000931	-0.000835	-0.000974	-0.00118	-0.00111	-0.000993
21.8167	-0.000622	-0.000951	-0.000867	-0.00094	-0.0012	-0.00112	-0.00103
21.8333	-0.000594	-0.000962	-0.000974	-0.000911	-0.00119	-0.00116	-0.00109
21.85	-0.000566	-0.000928	-0.00102	-0.000906	-0.00117	-0.00119	-0.00112
21.8667	-0.000535	-0.000866	-0.00101	-0.000911	-0.00114	-0.00119	-0.00111
21.8833	-0.000527	-0.00086	-0.000935	-0.000911	-0.00116	-0.00117	-0.00107
21.9	-0.000526	-0.000894	-0.000874	-0.000885	-0.00117	-0.00114	-0.00104
21.9167	-0.00053	-0.000963	-0.000831	-0.000868	-0.00119	-0.00112	-0.00103
21.9333	-0.000551	-0.000959	-0.000808	-0.000854	-0.00118	-0.00112	-0.00102
21.95	-0.00057	-0.000924	-0.0008	-0.000876	-0.00116	-0.00114	-0.001
21.9667	-0.000596	-0.000879	-0.000811	-0.000903	-0.00115	-0.00115	-0.000996
21.9833	-0.000588	-0.000864	-0.000852	-0.00095	-0.00114	-0.00115	-0.00101
22	-0.000585	-0.000889	-0.000869	-0.000979	-0.00114	-0.00115	-0.00104
22.0167	-0.000571	-0.000914	-0.000876	-0.000997	-0.00115	-0.00115	-0.00105
22.0333	-0.000577	-0.000943	-0.000851	-0.000987	-0.00117	-0.00116	-0.00106
22.05	-0.000549	-0.000905	-0.000848	-0.000967	-0.00119	-0.00116	-0.00105
22.0667	-0.000542	-0.000857	-0.000883	-0.000952	-0.00119	-0.00117	-0.00103
22.0833	-0.000522	-0.000817	-0.000916	-0.000962	-0.00117	-0.00117	-0.00102
22.1	-0.000537	-0.000839	-0.000921	-0.000974	-0.00115	-0.00118	-0.00103
22.1167	-0.000548	-0.000865	-0.000876	-0.000991	-0.00116	-0.00118	-0.00103
22.1333	-0.000548	-0.000874	-0.000871	-0.000988	-0.00117	-0.00118	-0.00103
22.15	-0.000532	-0.000853	-0.000871	-0.001	-0.00118	-0.00117	-0.00103
22.1667	-0.000496	-0.000835	-0.000879	-0.001	-0.00119	-0.00116	-0.00104
22.1833	-0.000484	-0.000814	-0.00086	-0.00101	-0.00119	-0.00114	-0.00102
22.2	-0.000473	-0.000823	-0.000866	-0.001	-0.0012	-0.00115	-0.00102
22.2167	-0.000474	-0.000829	-0.000877	-0.000968	-0.00121	-0.00117	-0.00102
22.2333	-0.000458	-0.000859	-0.000883	-0.00092	-0.00122	-0.00118	-0.00105
22.25	-0.000447	-0.000869	-0.000877	-0.0009	-0.00121	-0.00117	-0.00107
22.2667	-0.000441	-0.000878	-0.000864	-0.00093	-0.0012	-0.00115	-0.00109
22.2833	-0.000455	-0.000883	-0.000861	-0.000969	-0.00119	-0.00113	-0.00109
22.3	-0.000472	-0.000884	-0.00088	-0.000993	-0.00119	-0.00112	-0.00109
22.3167	-0.000449	-0.000859	-0.000914	-0.000989	-0.00119	-0.0011	-0.00107
22.3333	-0.000409	-0.000824	-0.000924	-0.00099	-0.0012	-0.00105	-0.00104
22.35	-0.000362	-0.000808	-0.000899	-0.000978	-0.00118	-0.001	-0.00102
22.3667	-0.000386	-0.000861	-0.00086	-0.000988	-0.00115	-0.000977	-0.001
22.3833	-0.000433	-0.000916	-0.000859	-0.001	-0.00113	-0.000987	-0.000995
22.4	-0.000505	-0.000953	-0.000876	-0.00102	-0.00116	-0.000996	-0.000984
22.4167	-0.000559	-0.000921	-0.000906	-0.00103	-0.00119	-0.001	-0.000964
22.4333	-0.000617	-0.000884	-0.000907	-0.00103	-0.00119	-0.000973	-0.00095
22.45	-0.000644	-0.000884	-0.000898	-0.00103	-0.00119	-0.000942	-0.000931
22.4667	-0.000667	-0.000924	-0.000861	-0.00103	-0.00119	-0.000916	-0.000929
22.4833	-0.000649	-0.000943	-0.000844	-0.00103	-0.00119	-0.00094	-0.000914
22.5	-0.000667	-0.000902	-0.000834	-0.00102	-0.00117	-0.000991	-0.000897
22.5167	-0.000638	-0.000859	-0.00084	-0.00102	-0.00114	-0.00105	-0.000881
22.5333	-0.000646	-0.000844	-0.000826	-0.00102	-0.00112	-0.00107	-0.000874
22.55	-0.000639	-0.000875	-0.00084	-0.00102	-0.00113	-0.00108	-0.000879
22.5667	-0.000691	-0.000898	-0.000851	-0.00103	-0.00115	-0.0011	-0.000883
22.5833	-0.000729	-0.000925	-0.00088	-0.00107	-0.00115	-0.00112	-0.000903
22.6	-0.000744	-0.000936	-0.000825	-0.00107	-0.00115	-0.00112	-0.000943
22.6167	-0.000721	-0.000963	-0.00079	-0.00104	-0.00114	-0.0011	-0.000985
22.6333	-0.000678	-0.000972	-0.000753	-0.000966	-0.00115	-0.00107	-0.00101
22.65	-0.000628	-0.000961	-0.000787	-0.000902	-0.00117	-0.00105	-0.000998
22.6667	-0.000577	-0.000939	-0.000797	-0.000839	-0.00116	-0.00106	-0.000985
22.6833	-0.000567	-0.000932	-0.0008	-0.000806	-0.00111	-0.00107	-0.000992
22.7	-0.000577	-0.000953	-0.000798	-0.000765	-0.00101	-0.00107	-0.00101
22.7167	-0.000603	-0.00096	-0.000823	-0.000726	-0.000899	-0.00109	-0.00103
22.7333	-0.000614	-0.000962	-0.00085	-0.000683	-0.000771	-0.00111	-0.00103
22.75	-0.000625	-0.000944	-0.000868	-0.000647	-0.000657	-0.00116	-0.00103
22.7667	-0.000633	-0.000947	-0.000856	-0.000645	-0.000589	-0.00118	-0.00104
22.7833	-0.000629	-0.000931	-0.000863	-0.000661	-0.000575	-0.00118	-0.00106
22.8	-0.000629	-0.000935	-0.000832	-0.000726	-0.000594	-0.00116	-0.00107
22.8167	-0.000643	-0.000911	-0.0008	-0.000787	-0.00065	-0.00114	-0.00106
22.8333	-0.000649	-0.000918	-0.000716	-0.000871	-0.00073	-0.00111	-0.00105
22.85	-0.000616	-0.000925	-0.000698	-0.000937	-0.000824	-0.00111	-0.00104
22.8667	-0.000564	-0.000957	-0.000713	-0.001	-0.000896	-0.00112	-0.00104
22.8833	-0.000541	-0.000934	-0.000764	-0.00104	-0.000947	-0.00115	-0.00104
22.9	-0.000576	-0.000898	-0.000733	-0.00104	-0.001	-0.00115	-0.00103
22.9167	-0.000627	-0.000849	-0.000672	-0.00104	-0.00103	-0.00113	-0.00103
22.9333	-0.000645	-0.000881	-0.000607	-0.00102	-0.00104	-0.00112	-0.00105
22.95	-0.00064	-0.000943	-0.0006	-0.001	-0.00102	-0.00112	-0.00105
22.9667	-0.000593	-0.00102	-0.000609	-0.000992	-0.00102	-0.00114	-0.00105
22.9833	-0.00056	-0.000999	-0.000586	-0.000996	-0.00104	-0.00112	-0.00103
23	-0.000544	-0.000941	-0.000589	-0.00101	-0.00105	-0.0011	-0.00103
23.0167	-0.00061	-0.000855	-0.000566	-0.00102	-0.00107	-0.00107	-0.00104
23.0333	-0.000685	-0.000857	-0.000584	-0.00103	-0.00107	-0.00107	-0.00106
23.05	-0.000733	-0.000858	-0.000572	-0.00103	-0.00106	-0.00108	-0.00106
23.0667	-0.00071	-0.000891	-0.00061	-0.00101	-0.00104	-0.0011	-0.00105
23.0833	-0.000671	-0.000885	-0.000661	-0.00102	-0.00105	-0.0011	-0.00101
23.1	-0.000657	-0.0009	-0.000738	-0.00103	-0.00105	-0.00111	-0.000972
23.1167	-0.000646	-0.000906	-0.0008	-0.00104	-0.00105	-0.00111	-0.000961
23.1333	-0.000649	-0.000925	-0.000847	-0.00104	-0.00101	-0.00111	-0.000966
23.15	-0.000641	-0.000935	-0.000863	-0.00103	-0.000963	-0.00111	-0.000987
23.1667	-0.000666	-0.000931	-0.000857	-0.00101	-0.000965	-0.0011	-0.00101
23.1833	-0.000668	-0.000916	-0.000849	-0.00101	-0.000967	-0.00109	-0.00102
23.2	-0.00065	-0.000884	-0.000841	-0.000995	-0.000994	-0.00106	-0.00101
23.2167	-0.000629	-0.000869	-0.000851	-0.000974	-0.000978	-0.00104	-0.000999
23.2333	-0.000629	-0.000835	-0.000885	-0.000955	-0.000995	-0.00103	-0.00096
23.25	-0.000637	-0.000827	-0.000912	-0.000949	-0.000984	-0.00104	-0.000941
23.2667	-0.000605	-0.000766	-0.000894	-0.000973	-0.000999	-0.00106	-0.000914
23.2833	-0.000535	-0.000711	-0.000804	-0.000995	-0.000992	-0.00107	-0.000926
23.3	-0.000433	-0.000581	-0.000673	-0.00101	-0.00101	-0.00106	-0.000931
23.3167	-0.000273	-0.000427	-0.000497	-0.00101	-0.00102	-0.00106	-0.000965
23.3333	8e-06	-0.000124	-0.000241	-0.00101	-0.00102	-0.00109	-0.000978
23.35	0.000496	0.000324	0.000131	-0.00101	-0.00103	-0.00113	-0.000981
23.3667	0.00119	0.001	0.000638	-0.00102	-0.00101	-0.00116	-0.000961
23.3833	0.00202	0.00181	0.00128	-0.001	-0.000997	-0.00116	-0.000941
23.4	0.00289	0.00264	0.00197	-0.000981	-0.000964	-0.00114	-0.000952
23.4167	0.00366	0.00333	0.00258	-0.000967	-0.000949	-0.00112	-0.000979
23.4333	0.00423	0.00375	0.00293	-0.000953	-0.000918	-0.00111	-0.00102
23.45	0.00439	0.00385	0.00303	-0.000932	-0.000904	-0.00112	-0.00103
23.4667	0.00416	0.00355	0.00284	-0.000897	-0.00089	-0.00112	-0.00104
23.4833	0.00355	0.00296	0.00243	-0.000887	-0.000886	-0.00111	-0.00103
23.5	0.00276	0.00215	0.00182	-0.000898	-0.00087	-0.00109	-0.00103
23.5167	0.0019	0.00134	0.00116	-0.000914	-0.000857	-0.00105	-0.001
23.5333	0.00113	0.000634	0.000521	-0.00092	-0.000856	-0.00102	-0.000981
23.55	0.000488	0.000113	3.4e-05	-0.000915	-0.000883	-0.000981	-0.00096
23.5667	6e-05	-0.000213	-0.000292	-0.000912	-0.000912	-0.000965	-0.000936
23.5833	-0.000222	-0.000431	-0.000474	-0.000892	-0.000926	-0.000957	-0.000888
23.6	-0.000356	-0.000562	-0.000573	-0.000822	-0.000913	-0.000958	-0.000848
23.6167	-0.000416	-0.000637	-0.000646	-0.000692	-0.000878	-0.000954	-0.000799
23.6333	-0.000423	-0.000633	-0.000683	-0.000503	-0.000815	-0.000956	-0.000767
23.65	-0.000398	-0.000622	-0.000686	-0.000292	-0.0007	-0.000976	-0.000715
23.6667	-0.000387	-0.000611	-0.000674	-8.6e-05	-0.000527	-0.00101	-0.000687
23.6833	-0.000357	-0.000636	-0.000665	7e-05	-0.000294	-0.00104	-0.000677
23.7	-0.00035	-0.000635	-0.000662	0.000142	-4.9e-05	-0.00105	-0.00071
23.7167	-0.000332	-0.000645	-0.000656	0.000121	0.000159	-0.00107	-0.000747
23.7333	-0.000321	-0.000617	-0.000663	3.2e-05	0.00026	-0.00109	-0.000791
23.75	-0.000322	-0.000618	-0.000672	-9.8e-05	0.000239	-0.00111	-0.000819
23.7667	-0.000341	-0.000631	-0.000662	-0.000233	0.000121	-0.00112	-0.000858
23.7833	-0.000378	-0.000686	-0.000647	-0.000362	-2.1e-05	-0.00111	-0.000877
23.8	-0.000391	-0.000707	-0.000661	-0.00046	-0.000148	-0.0011	-0.000891
23.8167	-0.000383	-0.000696	-0.000707	-0.000525	-0.000253	-0.0011	-0.000883
23.8333	-0.000386	-0.000686	-0.000743	-0.00056	-0.000337	-0.00111	-0.0009
23.85	-0.000412	-0.000704	-0.000746	-0.000576	-0.000409	-0.00112	-0.000934
23.8667	-0.000429	-0.000767	-0.000726	-0.00058	-0.000446	-0.00112	-0.000971
23.8833	-0.000385	-0.00078	-0.000721	-0.000573	-0.000478	-0.00112	-0.000987
23.9	-0.000314	-0.00079	-0.00071	-0.000547	-0.000474	-0.00108	-0.000981
23.9167	-0.000273	-0.000745	-0.000694	-0.000523	-0.000467	-0.00103	-0.000981
23.9333	-0.000281	-0.00073	-0.000651	-0.000502	-0.000428	-0.000991	-0.000981
23.95	-0.000295	-0.000668	-0.000599	-0.000485	-0.00042	-0.000962	-0.000984
23.9667	-0.000287	-0.000604	-0.000545	-0.000446	-0.000403	-0.00096	-0.000961
23.9833	-0.000256	-0.000523	-0.000493	-0.00038	-0.000401	-0.000957	-0.00093
24	-0.000205	-0.000466	-0.000469	-0.000304	-0.000373	-0.000976	-0.000897
24.0167	-0.000129	-0.000432	-0.000422	-0.000231	-0.000345	-0.000989	-0.000882
24.0333	-6.3e-05	-0.000386	-0.000383	-0.000183	-0.000309	-0.000992	-0.000882
24.05	-4e-05	-0.000347	-0.000311	-0.000151	-0.000274	-0.00098	-0.000885
24.0667	-5.1e-05	-0.000332	-0.000313	-0.000132	-0.000235	-0.000965	-0.00088
24.0833	-6.3e-05	-0.000344	-0.000306	-7.5e-05	-0.000198	-0.000965	-0.000865
24.1	4e-06	-0.000346	-0.00032	-8e-06	-0.000181	-0.000954	-0.000848
24.1167	8.7e-05	-0.000269	-0.000235	5.8e-05	-0.000159	-0.000926	-0.000832
24.1333	0.000232	-0.000113	-0.0001	6.4e-05	-0.000131	-0.000865	-0.000802
24.15	0.000387	0.000116	0.000141	3.7e-05	-6.3e-05	-0.000804	-0.000765
24.1667	0.000686	0.000424	0.000477	-4e-06	-1.1e-05	-0.000758	-0.000718
24.1833	0.00108	0.00077	0.000869	-2.3e-05	2.7e-05	-0.000757	-0.000688
24.2	0.00154	0.00114	0.00126	-1.9e-05	4e-05	-0.000761	-0.000649
24.2167	0.0019	0.00139	0.00153	3e-06	6.8e-05	-0.000742	-0.000634
24.2333	0.0021	0.00151	0.00165	2.5e-05	0.000103	-0.000634	-0.00063
24.25	0.00209	0.00147	0.00158	4.7e-05	0.000127	-0.000418	-0.000644
24.2667	0.0019	0.00133	0.00139	9.2e-05	0.000146	-8.1e-05	-0.000631
24.2833	0.00162	0.00114	0.00112	0.000161	0.000166	0.000305	-0.000527
24.3	0.00133	0.000953	0.000901	0.000238	0.000222	0.000626	-0.000311
24.3167	0.00111	0.000798	0.000729	0.000279	0.000276	0.000777	-6e-06
24.3333	0.000956	0.000651	0.000638	0.000306	0.000332	0.000728	0.000291
24.35	0.000879	0.000546	0.000604	0.000339	0.000374	0.000554	0.000482
24.3667	0.000812	0.000471	0.000605	0.00038	0.000441	0.000334	0.000544
24.3833	0.000776	0.000474	0.000605	0.00041	0.000521	0.00014	0.000471
24.4	0.000746	0.000516	0.000573	0.000407	0.000593	-2.1e-05	0.000333
24.4167	0.000773	0.000555	0.000562	0.000391	0.000616	-0.000123	0.00017
24.4333	0.000836	0.000554	0.000546	0.000393	0.000613	-0.000182	3.5e-05
24.45	0.000906	0.000505	0.000583	0.00042	0.000595	-0.000212	-5.5e-05
24.4667	0.000965	0.000494	0.000591	0.000476	0.000599	-0.000242	-0.000106
24.4833	0.00102	0.000515	0.000649	0.000501	0.000619	-0.00028	-0.00014
24.5	0.00106	0.000577	0.000664	0.000534	0.000667	-0.000314	-0.000158
24.5167	0.00108	0.000614	0.00071	0.000578	0.000747	-0.000337	-0.000169
24.5333	0.00109	0.000619	0.000727	0.000666	0.000806	-0.000342	-0.000162
24.55	0.00113	0.000611	0.000802	0.00074	0.000836	-0.000339	-0.000173
24.5667	0.0012	0.000631	0.000856	0.000771	0.000808	-0.000296	-0.000185
24.5833	0.00128	0.000728	0.000924	0.000737	0.000794	-0.000161	-0.000198
24.6	0.00137	0.000866	0.000971	0.000665	0.000782	0.00016	-0.000127
24.6167	0.00147	0.00103	0.00106	0.000591	0.000807	0.000592	6.2e-05
24.6333	0.0016	0.00118	0.00117	0.000579	0.000849	0.000958	0.000385
24.65	0.00173	0.00135	0.00133	0.000663	0.000946	0.00106	0.000714
24.6667	0.00188	0.00149	0.00152	0.000894	0.00109	0.000937	0.000908
24.6833	0.00207	0.00163	0.00169	0.00124	0.00135	0.000727	0.000903
24.7	0.0023	0.00175	0.00183	0.0016	0.0017	0.000557	0.000779
24.7167	0.00258	0.00185	0.0019	0.0018	0.00204	0.00042	0.000638
24.7333	0.00281	0.00191	0.00196	0.00174	0.0022	0.000322	0.000525
24.75	0.00299	0.00195	0.00195	0.0015	0.00212	0.000255	0.000436
24.7667	0.00305	0.00194	0.00196	0.00125	0.00189	0.000252	0.000363
24.7833	0.00302	0.00192	0.00196	0.00107	0.00164	0.00023	0.000308
24.8	0.00286	0.00188	0.00199	0.00101	0.00144	0.000184	0.000272
24.8167	0.00267	0.00187	0.002	0.000964	0.00134	0.000104	0.000238
24.8333	0.00249	0.00189	0.00202	0.000943	0.00127	6.6e-05	0.000213
24.85	0.00242	0.00188	0.002	0.000914	0.00124	6.5e-05	0.000204
24.8667	0.00244	0.00188	0.00197	0.000882	0.00119	0.0001	0.000221
24.8833	0.00243	0.00186	0.00194	0.00084	0.00116	0.000129	0.000244
24.9	0.00239	0.00186	0.00193	0.000781	0.00113	0.000166	0.000239
24.9167	0.00235	0.00182	0.00191	0.000746	0.00111	0.000198	0.000223
24.9333	0.00234	0.00181	0.00189	0.000733	0.00108	0.00024	0.000201
24.95	0.00236	0.00182	0.0019	0.000753	0.00104	0.000273	0.00022
24.9667	0.00238	0.00191	0.002	0.000781	0.00101	0.000299	0.000236
24.9833	0.0025	0.00201	0.00217	0.000811	0.000999	0.000312	0.000265
25	0.00275	0.00219	0.0024	0.000848	0.000984	0.00029	0.000273
25.0167	0.00314	0.00242	0.00265	0.000893	0.000972	0.000253	0.000286
25.0333	0.00367	0.00276	0.00292	0.00096	0.000965	0.000214	0.000292
25.05	0.00418	0.00301	0.00317	0.00102	0.000981	0.000259	0.000302
25.0667	0.00459	0.00323	0.00331	0.00108	0.00098	0.000466	0.000316
25.0833	0.00469	0.00324	0.00331	0.00112	0.000978	0.000925	0.000402
25.1	0.00455	0.00317	0.00318	0.00121	0.00099	0.00159	0.000644
25.1167	0.0042	0.00296	0.00299	0.00137	0.00107	0.00224	0.00109
25.1333	0.00381	0.00278	0.00283	0.0016	0.00124	0.00259	0.0016
25.15	0.00347	0.00259	0.00269	0.00181	0.00147	0.00255	0.00197
25.1667	0.00328	0.00249	0.00261	0.0019	0.00168	0.00227	0.00208
25.1833	0.00325	0.00244	0.00256	0.00184	0.00176	0.00194	0.00196
25.2	0.00331	0.00247	0.00256	0.0017	0.0017	0.00171	0.00173
25.2167	0.00332	0.00255	0.00255	0.00166	0.00159	0.00153	0.00151
25.2333	0.00326	0.00261	0.00254	0.002	0.00165	0.00142	0.00136
25.25	0.00314	0.00265	0.00257	0.00303	0.00217	0.00128	0.00124
25.2667	0.00308	0.00265	0.00263	0.00492	0.00344	0.00114	0.00115
25.2833	0.00312	0.00265	0.00271	0.00718	0.00549	0.00101	0.00106
25.3	0.00325	0.00267	0.00276	0.00886	0.00766	0.000929	0.001
25.3167	0.0035	0.00269	0.0028	0.0091	0.00892	0.000882	0.000982
25.3333	0.0038	0.00271	0.00282	0.00803	0.00868	0.000846	0.000978
25.35	0.00416	0.00273	0.00285	0.00646	0.00733	0.000788	0.000962
25.3667	0.00447	0.00275	0.00286	0.00514	0.00575	0.000714	0.000915
25.3833	0.00474	0.0028	0.00292	0.00432	0.00455	0.000651	0.000875
25.4	0.00509	0.00286	0.00299	0.00386	0.00379	0.000623	0.000827
25.4167	0.00571	0.003	0.00311	0.00365	0.00333	0.000631	0.0008
25.4333	0.00665	0.00319	0.00328	0.00358	0.00303	0.00065	0.000747
25.45	0.00764	0.00348	0.00356	0.00358	0.0028	0.000657	0.000731
25.4667	0.00824	0.00379	0.00392	0.00359	0.00257	0.000668	0.000722
25.4833	0.00813	0.00412	0.00429	0.00357	0.00233	0.00068	0.000753
25.5	0.00753	0.00443	0.00464	0.00351	0.00208	0.000716	0.000773
25.5167	0.00716	0.00504	0.00532	0.00345	0.00188	0.000803	0.000801
25.5333	0.00799	0.0066	0.00702	0.00338	0.0017	0.000956	0.000858
25.55	0.01099	0.01001	0.01066	0.00327	0.00157	0.00115	0.000981
25.5667	0.01653	0.01572	0.01652	0.00311	0.00142	0.00127	0.00112
25.5833	0.02356	0.02275	0.02357	0.0029	0.00132	0.00127	0.00123
25.6	0.02942	0.02853	0.02912	0.00265	0.00126	0.00118	0.00123
25.6167	0.03146	0.03048	0.03077	0.00241	0.00126	0.00107	0.00119
25.6333	0.02911	0.02806	0.02806	0.00223	0.00132	0.00103	0.00114
25.65	0.02427	0.02319	0.02313	0.00212	0.00142	0.00104	0.00112
25.6667	0.01935	0.01829	0.01825	0.00202	0.00151	0.00108	0.00113
25.6833	0.01564	0.01463	0.01469	0.00189	0.00157	0.00108	0.00115
25.7	0.01309	0.0122	0.01227	0.00169	0.00156	0.00107	0.00116
25.7167	0.01124	0.01054	0.0106	0.00148	0.00147	0.00102	0.00114
25.7333	0.00982	0.00927	0.00927	0.00129	0.00135	0.000945	0.00109
25.75	0.00864	0.0082	0.00818	0.00116	0.00124	0.000868	0.00102
25.7667	0.00771	0.00727	0.00722	0.00111	0.00117	0.000805	0.000939
25.7833	0.00697	0.00657	0.00652	0.00111	0.00115	0.000769	0.000873
25.8	0.00645	0.00605	0.00603	0.00117	0.00114	0.000738	0.000824
25.8167	0.00611	0.00573	0.00577	0.00125	0.0012	0.000719	0.000794
25.8333	0.00589	0.00552	0.00561	0.0014	0.00128	0.000697	0.000777
25.85	0.0058	0.00549	0.00562	0.00158	0.00145	0.000701	0.000765
25.8667	0.00582	0.00559	0.00571	0.00177	0.00168	0.000726	0.000782
25.8833	0.00599	0.00581	0.00593	0.00188	0.00194	0.000764	0.000814
25.9	0.00629	0.00615	0.00625	0.00188	0.00214	0.000799	0.000862
25.9167	0.00674	0.00661	0.00672	0.00176	0.00215	0.000802	0.000904
25.9333	0.00735	0.00727	0.0074	0.00159	0.00197	0.000812	0.000926
25.95	0.00808	0.00806	0.00816	0.00141	0.00171	0.000803	0.000937
25.9667	0.0088	0.00883	0.00888	0.00126	0.00147	0.0008	0.000931
25.9833	0.00931	0.00936	0.00931	0.00114	0.0013	0.000777	0.000939
26	0.00946	0.00951	0.00936	0.00107	0.00118	0.000751	0.000941
26.0167	0.00929	0.00931	0.00906	0.00105	0.0011	0.000738	0.000944
26.0333	0.0089	0.00883	0.00857	0.00108	0.00107	0.000728	0.00091
26.05	0.00843	0.00824	0.00804	0.00112	0.00106	0.000741	0.000868
26.0667	0.00789	0.00759	0.00746	0.00118	0.00108	0.000755	0.000821
26.0833	0.00735	0.00698	0.00688	0.00121	0.00111	0.000776	0.000795
26.1	0.0068	0.0064	0.00632	0.00123	0.00115	0.000795	0.000798
26.1167	0.00636	0.00592	0.00587	0.00123	0.00118	0.000809	0.000794
26.1333	0.00602	0.00554	0.00556	0.00123	0.00121	0.000827	0.000797
26.15	0.00583	0.00534	0.00542	0.00125	0.00125	0.000835	0.000754
26.1667	0.00574	0.00528	0.00543	0.00125	0.00131	0.000825	0.000725
26.1833	0.00571	0.00529	0.00547	0.00123	0.00137	0.000801	0.000702
26.2	0.00564	0.00525	0.00544	0.00116	0.00136	0.000788	0.000738
26.2167	0.00552	0.00517	0.00528	0.00107	0.00129	0.000799	0.000779
26.2333	0.00533	0.00498	0.00508	0.000957	0.0012	0.000818	0.000834
26.25	0.00511	0.00475	0.00484	0.000877	0.00114	0.000838	0.000888
26.2667	0.00485	0.00442	0.00456	0.000838	0.00112	0.000897	0.000975
26.2833	0.00455	0.0041	0.00423	0.000845	0.00111	0.00103	0.00111
26.3	0.00426	0.00379	0.00396	0.000858	0.00108	0.00119	0.00128
26.3167	0.004	0.00352	0.00376	0.000859	0.00106	0.00128	0.00146
26.3333	0.00379	0.00329	0.00365	0.000865	0.00105	0.00125	0.00156
26.35	0.00365	0.0031	0.00355	0.000859	0.00107	0.00115	0.00155
26.3667	0.00359	0.00301	0.00348	0.000863	0.00107	0.00103	0.00143
26.3833	0.0036	0.00299	0.00344	0.000847	0.00106	0.000939	0.00129
26.4	0.00368	0.00297	0.00348	0.000853	0.00105	0.000859	0.00114
26.4167	0.00375	0.00294	0.00358	0.000866	0.00105	0.000783	0.00104
26.4333	0.00379	0.00294	0.00362	0.000896	0.00107	0.000728	0.000955
26.45	0.00375	0.00301	0.0036	0.000914	0.00109	0.000685	0.000891
26.4667	0.00368	0.00304	0.0035	0.000901	0.0011	0.000664	0.000826
26.4833	0.00363	0.00303	0.00342	0.000867	0.00108	0.000652	0.000768
26.5	0.00358	0.00297	0.00338	0.00084	0.00107	0.000646	0.000721
26.5167	0.00358	0.00295	0.00339	0.000846	0.00109	0.000629	0.000705
26.5333	0.00357	0.00295	0.00341	0.000869	0.00111	0.000611	0.000708
26.55	0.00356	0.00299	0.0034	0.000861	0.00115	0.000604	0.000736
26.5667	0.00352	0.00297	0.00337	0.000829	0.00118	0.000616	0.000745
26.5833	0.00351	0.00295	0.00334	0.000796	0.00124	0.000668	0.000775
26.6	0.00352	0.00288	0.00334	0.000792	0.0013	0.000726	0.000787
26.6167	0.00359	0.00289	0.00338	0.000803	0.00138	0.000779	0.000825
26.6333	0.00369	0.00296	0.00343	0.000813	0.00143	0.00079	0.000834
26.65	0.00379	0.00307	0.00348	0.000829	0.00146	0.000777	0.000861
26.6667	0.00384	0.00311	0.00351	0.000849	0.00147	0.000748	0.000873
26.6833	0.00387	0.00312	0.00355	0.000876	0.00147	0.000717	0.000894
26.7	0.00384	0.00312	0.00353	0.0009	0.00148	0.000694	0.000904
26.7167	0.0038	0.00312	0.00349	0.00092	0.00148	0.000681	0.000895
26.7333	0.00372	0.00311	0.0034	0.000936	0.00148	0.000674	0.000869
26.75	0.00362	0.00306	0.00333	0.000948	0.00147	0.000669	0.000835
26.7667	0.0035	0.00297	0.00323	0.000961	0.00144	0.000664	0.000817
26.7833	0.00338	0.00288	0.00317	0.000978	0.00141	0.000658	0.000819
26.8	0.00326	0.00278	0.00307	0.001	0.00139	0.000652	0.000815
26.8167	0.00317	0.00274	0.00299	0.00102	0.0014	0.000648	0.000797
26.8333	0.00313	0.00271	0.00291	0.00104	0.00141	0.000632	0.000776
26.85	0.00309	0.00268	0.00289	0.00102	0.00142	0.000598	0.000767
26.8667	0.00304	0.00262	0.00287	0.000995	0.00141	0.000556	0.000767
26.8833	0.00299	0.00256	0.00285	0.000949	0.0014	0.000517	0.000756
26.9	0.00298	0.00254	0.00281	0.000909	0.00139	0.000509	0.000745
26.9167	0.003	0.00258	0.0028	0.000879	0.00138	0.000524	0.000736
26.9333	0.003	0.00263	0.00285	0.000873	0.00139	0.000564	0.000739
26.95	0.00303	0.00266	0.00288	0.000897	0.00139	0.000583	0.000731
26.9667	0.00308	0.0027	0.00297	0.000927	0.00139	0.000585	0.000717
26.9833	0.00318	0.00279	0.00304	0.000966	0.00138	0.000565	0.000725
27	0.00328	0.00294	0.00315	0.00101	0.00138	0.000551	0.00075
27.0167	0.00334	0.00309	0.00319	0.00105	0.00138	0.000536	0.000791
27.0333	0.00337	0.00316	0.00322	0.00107	0.00142	0.000517	0.000792
27.05	0.00333	0.00311	0.00315	0.00109	0.00147	0.000492	0.000766
27.0667	0.00329	0.00295	0.00304	0.00112	0.00154	0.000465	0.000726
27.0833	0.00324	0.00277	0.00289	0.00115	0.00161	0.00045	0.000701
27.1	0.00324	0.00263	0.00274	0.00116	0.00167	0.000456	0.000702
27.1167	0.00319	0.00256	0.00265	0.00115	0.00173	0.000469	0.000709
27.1333	0.00309	0.00255	0.0026	0.00114	0.00176	0.000484	0.000718
27.15	0.00291	0.0026	0.00259	0.00115	0.00178	0.000473	0.000725
27.1667	0.00281	0.00263	0.00258	0.00114	0.00181	0.000473	0.000715
27.1833	0.00277	0.00264	0.00257	0.00113	0.00187	0.000491	0.000703
27.2	0.00282	0.00264	0.00255	0.00112	0.00195	0.000537	0.000674
27.2167	0.00285	0.00264	0.00256	0.00111	0.00202	0.000562	0.000669
27.2333	0.00291	0.00267	0.00262	0.0011	0.00206	0.000562	0.000666
27.25	0.00296	0.0027	0.00271	0.00111	0.00208	0.00054	0.000688
27.2667	0.00302	0.00273	0.00276	0.00114	0.0021	0.000544	0.000712
27.2833	0.00302	0.00273	0.00275	0.0012	0.00216	0.000566	0.000741
27.3	0.00297	0.0027	0.00268	0.00127	0.00222	0.0006	0.000763
27.3167	0.0029	0.00266	0.00263	0.00136	0.00232	0.000606	0.000763
27.3333	0.00289	0.00264	0.00261	0.00145	0.00241	0.000608	0.000753
27.35	0.00289	0.00263	0.0026	0.00154	0.00253	0.000582	0.000733
27.3667	0.0029	0.00264	0.00259	0.00162	0.00266	0.000566	0.000717
27.3833	0.00284	0.00265	0.00256	0.00168	0.00277	0.00054	0.000696
27.4	0.00281	0.00267	0.00253	0.00172	0.00284	0.000529	0.000678
27.4167	0.00279	0.00266	0.0025	0.00175	0.0029	0.000507	0.000672
27.4333	0.00281	0.00266	0.00251	0.00179	0.00298	0.000493	0.000667
27.45	0.00281	0.00264	0.00253	0.00187	0.00312	0.000483	0.000672
27.4667	0.00286	0.00261	0.00255	0.00196	0.0033	0.000487	0.00068
27.4833	0.00289	0.00259	0.00254	0.00208	0.00351	0.000475	0.000691
27.5	0.00296	0.0026	0.00253	0.00221	0.00373	0.000467	0.000695
27.5167	0.00294	0.00265	0.0025	0.000536	0.00342	0.000457	0.000675
27.5333	0.00293	0.0027	0.00251	-0.00157	0.00138	0.000473	0.000675
27.55	0.0029	0.00273	0.00259	-0.00405	-0.00119	0.00049	0.000676
27.5667	0.00297	0.00278	0.0027	-0.00326	-0.0033	0.000526	0.000686
27.5833	0.00304	0.00287	0.0028	-0.00207	-0.00259	0.000558	0.000691
27.6	0.00314	0.00299	0.00286	-0.000605	-0.00149	0.000593	0.000705
27.6167	0.00309	0.003	0.00276	-0.000676	-0.000467	0.000593	0.00076
27.6333	0.00112	0.000842	0.000602	-0.000823	-0.000635	0.0006	0.000835
27.65	-0.00133	-0.00185	-0.00205	-0.000898	-0.000748	0.000609	0.000918
27.6667	-0.00392	-0.00476	-0.00475	-0.000963	-0.000824	0.000651	0.000948
27.6833	-0.00305	-0.00381	-0.0037	-0.00101	-0.000893	0.000669	0.000939
27.7	-0.00168	-0.00232	-0.00216	-0.00109	-0.000954	0.000649	0.000894
27.7167	-9.8e-05	-0.000571	-0.000485	-0.00116	-0.001	0.000605	0.000857
27.7333	-9.4e-05	-0.000561	-0.000573	-0.0012	-0.00103	0.000559	0.000835
27.75	-0.000191	-0.000618	-0.000705	-0.00122	-0.00106	-0.00125	-0.000522
27.7667	-0.000302	-0.000616	-0.000778	-0.00121	-0.00109	-0.00325	-0.00255
27.7833	-0.000385	-0.000653	-0.000792	-0.00122	-0.0011	-0.00524	-0.00464
27.8	-0.000466	-0.000716	-0.000834	-0.00125	-0.00112	-0.00371	-0.00407
27.8167	-0.00048	-0.000862	-0.000893	-0.00129	-0.00114	-0.00193	-0.0023
27.8333	-0.000602	-0.00097	-0.000969	-0.00133	-0.00118	-0.000334	-0.000624
27.85	-0.000687	-0.00103	-0.00101	-0.00134	-0.00123	-0.000571	-0.00036
27.8667	-0.000796	-0.00104	-0.00101	-0.00135	-0.00128	-0.000911	-0.000679
27.8833	-0.000793	-0.00104	-0.00101	-0.00135	-0.00128	-0.00109	-0.000877
27.9	-0.000794	-0.00108	-0.00101	-0.00136	-0.00128	-0.00118	-0.000973
27.9167	-0.000821	-0.00113	-0.00107	-0.00136	-0.00128	-0.00123	-0.00102
27.9333	-0.000846	-0.00119	-0.00113	-0.00136	-0.00132	-0.00128	-0.00104
27.95	-0.000892	-0.00122	-0.00121	-0.00136	-0.00134	-0.00131	-0.00105
27.9667	-0.000901	-0.00124	-0.00125	-0.0014	-0.00134	-0.00132	-0.00109
27.9833	-0.00095	-0.00126	-0.00128	-0.00144	-0.00132	-0.0013	-0.00113
28	-0.000961	-0.00132	-0.00127	-0.00146	-0.00131	-0.00131	-0.00118
28.0167	-0.000974	-0.00138	-0.00127	-0.00144	-0.00132	-0.00133	-0.00118
28.0333	-0.000976	-0.0014	-0.00132	-0.00141	-0.00133	-0.00135	-0.00116
28.05	-0.000999	-0.00139	-0.00137	-0.0014	-0.00134	-0.00134	-0.00116
28.0667	-0.00104	-0.00137	-0.00137	-0.00142	-0.00135	-0.00135	-0.00118
28.0833	-0.00105	-0.00137	-0.00134	-0.00143	-0.00136	-0.00139	-0.00122
28.1	-0.00104	-0.00139	-0.00131	-0.00144	-0.00136	-0.00142	-0.00125
28.1167	-0.001	-0.0014	-0.00129	-0.00144	-0.00133	-0.00145	-0.00125
28.1333	-0.00098	-0.00141	-0.00127	-0.00144	-0.0013	-0.00147	-0.00124
28.15	-0.000972	-0.00141	-0.00126	-0.00142	-0.00127	-0.00149	-0.00123
28.1667	-0.001	-0.00143	-0.0013	-0.0014	-0.00125	-0.00149	-0.00125
28.1833	-0.00104	-0.00145	-0.00136	-0.00137	-0.00127	-0.00148	-0.00129
28.2	-0.00108	-0.00145	-0.0014	-0.00136	-0.0013	-0.00145	-0.00131
28.2167	-0.00111	-0.00142	-0.00136	-0.0014	-0.00135	-0.00144	-0.0013
28.2333	-0.00114	-0.00139	-0.00128	-0.00143	-0.00137	-0.00144	-0.00127
28.25	-0.00116	-0.00134	-0.00123	-0.00144	-0.00137	-0.00145	-0.00127
28.2667	-0.00117	-0.00134	-0.00124	-0.00142	-0.00135	-0.00145	-0.00128
28.2833	-0.00117	-0.00135	-0.00129	-0.00139	-0.00132	-0.00145	-0.0013
28.3	-0.00116	-0.00141	-0.00134	-0.00136	-0.0013	-0.00144	-0.0013
28.3167	-0.00114	-0.00141	-0.00137	-0.00133	-0.00128	-0.00144	-0.00129
28.3333	-0.00112	-0.00139	-0.00137	-0.00133	-0.00127	-0.00144	-0.00128
28.35	-0.00109	-0.00136	-0.00135	-0.00133	-0.00126	-0.00145	-0.00128
28.3667	-0.00108	-0.00138	-0.00134	-0.00134	-0.00128	-0.00144	-0.00129
28.3833	-0.00109	-0.00142	-0.00137	-0.00132	-0.00128	-0.00141	-0.00128
28.4	-0.0011	-0.00142	-0.0014	-0.00132	-0.00127	-0.00139	-0.00126
28.4167	-0.0011	-0.00139	-0.00141	-0.00131	-0.00126	-0.0014	-0.00122
28.4333	-0.00112	-0.00134	-0.00139	-0.0013	-0.00124	-0.00141	-0.0012
28.45	-0.00111	-0.00134	-0.00138	-0.00127	-0.00126	-0.0014	-0.0012
28.4667	-0.00109	-0.00137	-0.00139	-0.00126	-0.00124	-0.00138	-0.00119
28.4833	-0.00102	-0.00142	-0.00137	-0.00126	-0.00123	-0.00137	-0.00116
28.5	-0.000965	-0.00144	-0.00136	-0.00128	-0.00119	-0.00138	-0.00112
28.5167	-0.000936	-0.00141	-0.00135	-0.00129	-0.00119	-0.00139	-0.00109
28.5333	-0.000959	-0.00137	-0.00136	-0.0013	-0.00118	-0.0014	-0.00108
28.55	-0.00102	-0.00134	-0.00136	-0.0013	-0.00119	-0.00139	-0.00109
28.5667	-0.00109	-0.00133	-0.00133	-0.0013	-0.00118	-0.00135	-0.0011
28.5833	-0.00114	-0.00129	-0.00131	-0.00129	-0.00118	-0.00132	-0.00109
28.6	-0.00114	-0.00127	-0.0013	-0.00127	-0.00118	-0.00129	-0.00107
28.6167	-0.00111	-0.00129	-0.0013	-0.00126	-0.00118	-0.0013	-0.00104
28.6333	-0.00108	-0.0013	-0.00128	-0.00123	-0.00118	-0.0013	-0.00104
28.65	-0.00104	-0.00129	-0.00126	-0.00122	-0.00116	-0.00129	-0.00104
28.6667	-0.00104	-0.00122	-0.00126	-0.0012	-0.00116	-0.00128	-0.00104
28.6833	-0.00102	-0.00117	-0.00127	-0.0012	-0.00115	-0.00127	-0.00103
28.7	-0.00105	-0.00117	-0.00129	-0.00119	-0.00116	-0.00128	-0.00103
28.7167	-0.00104	-0.00123	-0.00127	-0.00117	-0.00114	-0.00128	-0.00104
28.7333	-0.00105	-0.00129	-0.00126	-0.00116	-0.00112	-0.00124	-0.00104
28.75	-0.00101	-0.00132	-0.00122	-0.00113	-0.00111	-0.00119	-0.00105
28.7667	-0.00104	-0.00132	-0.00124	-0.00112	-0.0011	-0.00116	-0.00104
28.7833	-0.00103	-0.00132	-0.00125	-0.0011	-0.00108	-0.00115	-0.00103
28.8	-0.00105	-0.00132	-0.00128	-0.00113	-0.00105	-0.00114	-0.001
28.8167	-0.000983	-0.0013	-0.00126	-0.00115	-0.00104	-0.00113	-0.00098
28.8333	-0.000987	-0.00124	-0.00127	-0.00115	-0.00104	-0.0011	-0.000971
28.85	-0.000953	-0.0012	-0.00125	-0.00114	-0.00107	-0.00109	-0.000965
28.8667	-0.000948	-0.00116	-0.00127	-0.00111	-0.0011	-0.00107	-0.000953
28.8833	-0.000886	-0.00114	-0.00126	-0.00111	-0.00111	-0.00107	-0.000927
28.9	-0.000869	-0.00114	-0.00126	-0.00109	-0.00107	-0.00107	-0.000903
28.9167	-0.000866	-0.00119	-0.00119	-0.00108	-0.00102	-0.00107	-0.00091
28.9333	-0.000888	-0.00124	-0.00114	-0.00106	-0.000957	-0.00108	-0.000926
28.95	-0.000909	-0.00126	-0.00113	-0.00106	-0.000908	-0.00109	-0.000931
28.9667	-0.000924	-0.00123	-0.00118	-0.00106	-0.000868	-0.00109	-0.000907
28.9833	-0.000943	-0.00117	-0.00125	-0.00107	-0.000857	-0.00108	-0.00087
29	-0.000927	-0.00111	-0.00127	-0.00103	-0.000872	-0.00105	-0.000855
29.0167	-0.000884	-0.00109	-0.00123	-0.000995	-0.000901	-0.00102	-0.000842
29.0333	-0.000849	-0.0011	-0.00116	-0.000952	-0.000915	-0.000988	-0.000819
29.05	-0.000817	-0.00111	-0.00111	-0.000931	-0.000919	-0.00098	-0.000779
29.0667	-0.000843	-0.0011	-0.00108	-0.000899	-0.000908	-0.000981	-0.00074
29.0833	-0.000829	-0.00104	-0.00108	-0.000876	-0.000886	-0.000984	-0.000734
29.1	-0.000842	-0.000998	-0.00105	-0.000848	-0.000841	-0.000965	-0.000738
29.1167	-0.000807	-0.00101	-0.00106	-0.000823	-0.000806	-0.00094	-0.000749
29.1333	-0.000765	-0.00104	-0.00106	-0.000792	-0.000777	-0.000907	-0.000752
29.15	-0.000703	-0.00108	-0.00106	-0.00076	-0.000775	-0.000887	-0.000754
29.1667	-0.000629	-0.00102	-0.00105	-0.000732	-0.00076	-0.000872	-0.000742
29.1833	-0.000634	-0.000963	-0.00104	-0.000717	-0.000738	-0.000863	-0.000717
29.2	-0.000607	-0.000919	-0.00104	-0.000717	-0.000686	-0.000846	-0.000675
29.2167	-0.000608	-0.000933	-0.00103	-0.000707	-0.000634	-0.00083	-0.00065
29.2333	-0.000554	-0.000928	-0.000981	-0.000676	-0.000589	-0.000818	-0.000628
29.25	-0.000581	-0.00089	-0.00095	-0.000648	-0.000583	-0.000811	-0.000627
29.2667	-0.000605	-0.000847	-0.000913	-0.000625	-0.000589	-0.000809	-0.000609
29.2833	-0.000655	-0.000806	-0.000925	-0.000628	-0.000602	-0.00081	-0.000598
29.3	-0.000635	-0.000792	-0.000902	-0.000623	-0.000584	-0.000794	-0.000597
29.3167	-0.000626	-0.000753	-0.000905	-0.000619	-0.000558	-0.000765	-0.000617
29.3333	-0.000586	-0.000717	-0.00084	-0.00059	-0.000514	-0.000735	-0.00064
29.35	-0.00056	-0.00067	-0.000804	-0.000567	-0.000485	-0.000714	-0.000637
29.3667	-0.000522	-0.000677	-0.000746	-0.000531	-0.000455	-0.0007	-0.000613
29.3833	-0.000473	-0.000694	-0.000736	-0.000512	-0.000447	-0.000694	-0.000565
29.4	-0.000464	-0.000728	-0.000704	-0.000477	-0.000451	-0.000691	-0.000516
29.4167	-0.000439	-0.000736	-0.000686	-0.000463	-0.000462	-0.000694	-0.000478
29.4333	-0.000438	-0.000702	-0.000681	-0.000441	-0.000456	-0.000673	-0.000467
29.45	-0.000374	-0.000663	-0.000686	-0.000432	-0.000428	-0.000648	-0.000468
29.4667	-0.000325	-0.000614	-0.000669	-0.000431	-0.0004	-0.000611	-0.000463
29.4833	-0.000297	-0.000628	-0.000623	-0.000442	-0.00037	-0.000592	-0.000448
29.5	-0.000318	-0.000621	-0.000576	-0.000465	-0.000338	-0.00059	-0.000441
29.5167	-0.000365	-0.000621	-0.00055	-0.000466	-0.000306	-0.000614	-0.000436
29.5333	-0.000378	-0.000575	-0.000552	-0.000442	-0.000296	-0.000632	-0.000425
29.55	-0.000384	-0.000527	-0.00057	-0.000394	-0.000319	-0.000621	-0.000403
29.5667	-0.000335	-0.000495	-0.000573	-0.000359	-0.00033	-0.000578	-0.000387
29.5833	-0.000305	-0.000464	-0.000566	-0.000353	-0.000334	-0.000532	-0.00038
29.6	-0.000264	-0.000492	-0.000542	-0.000363	-0.000311	-0.000517	-0.000385
29.6167	-0.000266	-0.000505	-0.000556	-0.000355	-0.000303	-0.000514	-0.000376
29.6333	-0.000248	-0.00056	-0.000554	-0.000341	-0.000281	-0.000513	-0.000366
29.65	-0.000233	-0.000547	-0.000539	-0.000323	-0.000268	-0.000484	-0.000328
29.6667	-0.000192	-0.00054	-0.000493	-0.000322	-0.000246	-0.000464	-0.000311
29.6833	-0.000176	-0.000472	-0.000475	-0.0003	-0.000242	-0.000454	-0.000279
29.7	-0.000166	-0.000438	-0.00047	-0.000285	-0.000247	-0.000447	-0.000285
29.7167	-0.000191	-0.000416	-0.000459	-0.000271	-0.000249	-0.000424	-0.000282
29.7333	-0.000222	-0.000435	-0.000423	-0.000275	-0.000242	-0.000403	-0.000285
29.75	-0.000247	-0.000446	-0.00042	-0.00028	-0.000225	-0.000396	-0.000268
29.7667	-0.000226	-0.00045	-0.000445	-0.000286	-0.00022	-0.000408	-0.000247
29.7833	-0.000179	-0.000448	-0.000443	-0.000298	-0.000215	-0.000425	-0.00024
29.8	-0.000134	-0.00044	-0.000389	-0.000285	-0.000208	-0.000431	-0.000243
29.8167	-0.00012	-0.000433	-0.000317	-0.000268	-0.000199	-0.000448	-0.000248
29.8333	-0.000122	-0.000412	-0.000286	-0.000258	-0.000195	-0.000438	-0.000241
29.85	-0.000123	-0.000397	-0.000282	-0.000269	-0.000177	-0.000432	-0.000225
29.8667	-0.000106	-0.00035	-0.000295	-0.000281	-0.000144	-0.000391	-0.000198
29.8833	-8.3e-05	-0.000324	-0.000325	-0.000268	-8.8e-05	-0.000363	-0.000169
29.9	-8.2e-05	-0.000307	-0.000348	-0.00026	-6.9e-05	-0.00033	-0.000131
29.9167	-0.000112	-0.000345	-0.00035	-0.000245	-7.9e-05	-0.000314	-0.000119
29.9333	-0.000125	-0.000366	-0.000303	-0.000231	-0.000123	-0.000302	-0.000134
29.95	-9.2e-05	-0.000381	-0.000273	-0.000213	-0.000153	-0.00031	-0.00018
29.9667	-4.3e-05	-0.000343	-0.00027	-0.000204	-0.000167	-0.000322	-0.000202
29.9833	-2.7e-05	-0.000292	-0.000317	-0.000226	-0.000171	-0.000325	-0.000202
30	-3.7e-05
30.0167

## Sheet: Fig. 3c
	Concentration (mM)
Strains	Experiment1	Experiment2	Experiment3	Average	SD
WT	1.28124	1.19892	1.28575	1.2553	0.0488814
M1A	1.30864	1.19175	1.2004	1.2336	0.0651332
M1B	3.754	3.81353	3.6531	3.74021	0.0810991
M1C	1.71474	1.79681	1.6951	1.73555	0.0539539
M1D	3.14603	3.07719	3.1032	3.10881	0.0347608
M1E	3.29633	3.13813	3.14555	3.19334	0.089272
M1F	3.71961	3.60078	3.65845	3.65961	0.0594235
M1G	4.56475	4.53872	4.4016	4.50169	0.0876521
M1H	2.14284	2.56774	2.51595	2.40884	0.231816
M1I	2.67945	2.86733	2.647	2.73126	0.118952

## Sheet: Fig. 3d
	1 concentration (mM)					1a concentration (mM)					(S)-1b concentration (mM)					by-product concentration (mM)
Time (h)	Experiment1	Experiment2	Experiment3	Average	SD	Experiment1	Experiment2	Experiment3	Average	SD	Experiment1	Experiment2	Experiment3	Average	SD	Experiment1	Experiment2	Experiment3	Average	SD
0	7.47531	7.33766	7.527	7.44666	0.0978681	0	0	0	0	0	0	0	0	0	0	0	0	0	0	0
2	1.31982	1.08938	1.19549	1.20156	0.11534	3.75431	3.65674	3.39399	3.60168	0.186363	2.10363	2.02659	1.99932	2.04318	0.0540977	0.66803	0.73171	0.81162	0.73712	0.0719477
4	0.41127	0.35951	0.36611	0.378963	0.0281723	3.15311	3.45014	3.28445	3.2959	0.148846	3.18743	2.97777	2.99921	3.0548	0.115357	0.90913	1.09351	0.8332	0.94528	0.133867
6	0.48983	0.50859	0.52689	0.508437	0.0185305	2.17152	2.09121	1.98431	2.08235	0.0939192	4.0478	3.90889	3.73429	3.89699	0.157093	1.05631	1.24326	1.12453	1.14137	0.0946054
8	0.87902	0.81982	0.90124	0.866693	0.0420864	1.30957	1.32379	1.35026	1.32787	0.02065	4.56475	4.38105	4.49523	4.48034	0.0927504	1.12975	1.17214	1.10565	1.13585	0.0336617
10	1.02739	1.15189	1.0437	1.07433	0.067665	0.75212	0.78969	0.90427	0.81536	0.0792567	4.5032	4.38545	4.55089	4.47985	0.0851565	1.24498	1.43912	1.33899	1.34103	0.0970861

## Sheet: Fig.4b
	(S)-1b concentration (mM)					(S)-1c concentration (mM)					(S)-1d concentration (mM)
Strain	Experiment 1	Experiment 2	Experiment 3	Average	SD	Experiment 1	Experiment 2	Experiment 3	Average	SD	Experiment 1	Experiment 2	Experiment 3	Average	SD
S1	4.21011	4.78902	4.60836	4.53583	0.296192	0	0	0	0	0	0	0	0	0	0
S2	4.7263	4.57586	4.1744	4.49219	0.285306	0	0	0	0	0	0	0	0	0	0
S3	0.04264	0.03922	0.04543	0.04243	0.00311032	4.07287	4.16817	4.71848	4.31984	0.348505	0	0	0	0	0
S4	0.52165	0.54103	0.56829	0.543657	0.0234307	2.70782	2.65635	2.78566	2.71661	0.0651016	0.9985	1.00421	1.04592	1.01621	0.0258875
S5	0	0	0	0	0	4.08675	4.2919	3.96797	4.11554	0.163873	0.02735	0.02215	0.02529	0.02493	0.00261863
S6	0.26486	0.31449	0.33342	0.304257	0.0354071	2.53145	2.51327	2.6574	2.56737	0.0784935	1.41477	1.38085	1.45772	1.41778	0.0385233

## Sheet: Fig. 4e
	(S)-1b concentration (mM)					(S)-1d concentration (mM)
Time (h)	Experiment1	Experiment2	Experiment3	Average	SD	Experiment1	Experiment2	Experiment3	Average	SD
0	4.75284	4.48467	4.39857	4.54536	0.184768	0	0	0	0	0
1	3.31342	3.139	3.37394	3.27545	0.121985	1.0827	1.21403	1.26428	1.187	0.0937585
2	2.2009	2.11104	2.22866	2.1802	0.0614816	1.81808	1.95543	2.0048	1.9261	0.0967529
3	1.53387	1.53095	1.53615	1.53366	0.00260656	2.37164	2.2249	2.17951	2.25868	0.100421
4	0.83383	0.81311	0.80341	0.816783	0.0155391	2.63938	2.90463	2.99411	2.84604	0.18448
5	0.30368	0.32793	0.29697	0.309527	0.0162871	3.07189	3.09471	3.10447	3.09036	0.0167206
6	0.2429	0.22134	0.2465	0.236913	0.0136065	3.03657	3.08653	3.02348	3.04886	0.0332732

## Sheet: Fig. 5
	Concentration (mM)
Product	Experiment1	Experiment2	Experiment3	Average	SD	Yield (%)
(S)-1d	3.07189	3.09471	3.10447	3.09036	0.0167206	0.618071
(S)-2d	3.6361	3.82192	3.54666	3.66823	0.140414	0.733645
(S)-3d	3.51072	3.65692	3.81609	3.66124	0.152731	0.732249
(S)-4d	3.58215	3.70785	3.88698	3.72566	0.153193	0.745132
(S)-5d	3.43333	3.70969	3.88214	3.67505	0.226401	0.735011
(S)-6d	3.83109	4.03568	3.82743	3.89807	0.119191	0.779613
(S)-7d	3.41622	3.58408	3.64195	3.54742	0.117246	0.709483
(S)-8d	3.30935	3.87279	3.52899	3.57038	0.283991	0.714075
(S)-9d	3.54829	3.58469	3.64119	3.59139	0.046811	0.718278
(S)-10d	3.59147	3.74339	3.5451	3.62665	0.103721	0.725331
(S)-11d	2.90361	3.49372	2.96545	3.12093	0.324326	0.624185
(S)-12d	0.94124	0.99239	0.92853	0.954053	0.0338033	0.190811

## Sheet: Fig. 6b
	Relative activity (Fold)
Variants	Experiment1	Experiment2	Experiment3	Average	SD
RnCOMT(WT)	0.40497	0.50416	0.47234	0.46049	0.0506456
GsOMT1(WT)	0.9871	1.01537	0.99754	1	0.0142951
I122N	0.16268	0.18576	0.19007	0.179503	0.0147279
I122Q	0.52839	0.36121	0.4956	0.461733	0.0885861
I122D	0.03085	0.0324	0.03019	0.0311467	0.00113447
V125N	0.57687	0.51748	0.54507	0.546473	0.0297199
V125Q	2.68956	2.68512	2.37018	2.58162	0.183126
V125D	0.02941	0.02026	0.02235	0.0240067	0.00479469
V125H	0.03114	0.02218	0.02703	0.0267833	0.00448509
N181A	0.07825	0.05031	0.0613	0.0632867	0.0140755
N181Q	0.86984	0.7813	1.05634	0.902493	0.140397
E310V	0.0668	0.04928	0.06623	0.06077	0.00995471
E310L	0.35054	0.26205	0.29533	0.30264	0.0446956

[truncated: 29 more sheets: Fig. 6c, Supplementary Fig. 1, Supplementary Fig. 2a, Supplementary Fig. 2b, Supplementary Fig. 2c, Supplementary Fig. 3a, Supplementary Fig. 3b, Supplementary Fig.5, Supplementary Fig. 8, Supplemenatry Fig. 9a, Supplementary Fig.9b, Supplementary Fig.9c, supplementary Fig. 10, Supplementary Fig. 11b, Supplementary Fig. 11c, Supplementary Fig. 11d, Supplementary Fig. 12b, Supplementary Fig. 12c, Supplementary Fig. 12d, Supplementary Fig. 13 …]
